# Supplementary material for: Whole-Transcriptome and -Genome Analysis of Extensively Drug-Resistant Mycobacterium tuberculosis Clinical Isolates Identifies Downregulation of ethA as a Mechanism of Ethionamide Resistance
Source: Antimicrob Agents Chemother. 2017 Nov 22;61(12):e01461-17. doi: 10.1128/AAC.01461-17 (PMC5700317; doi:10.1128/AAC.01461-17)
Supplement: Supplemental material [file AAC.01461-17_zac012176746s1.xlsx]

## Sheet: TKK-01-0040
Table S1: Table representing pairwise comparisons and associated p-values after a students t-test was run for sample TKK-01-0040
Name	/qseq_name	TKK-01-0084 - total RPKM (control)	TKK-01-0040 - total RPKM	Fold change relative to TKK-01-0084	P value
inhA	Rv1484	8.01418	11.04789	8.189 up	0.00240
Rv1761c	Rv1761c	3.98309	5.92427	3.840 up	0.00240
Rv2649	Rv2649	4.28641	6.08634	3.482 up	0.00240
Rv1369c	Rv1369c	4.17479	5.95635	3.437 up	0.00665
Rv2167c	Rv2167c	4.29866	5.98421	3.216 up	0.00665
Rv0686	Rv0686	7.83531	9.67312	3.574 up	0.00801
Rv1144	Rv1144	7.51779	8.84390	2.507 up	0.00969
fabG1	Rv1483	7.38263	10.75575	10.361 up	0.00969
mmpL12	Rv1522c	6.42576	6.03232	1.313 down	0.00969
Rv1764	Rv1764	4.27783	6.03525	3.380 up	0.00969
Rv0796	Rv0796	4.04777	5.98191	3.821 up	0.0109
mmpL8	Rv3823c	7.83700	7.24164	1.510 down	0.0110
Rv3716c	Rv3716c	8.29382	7.19230	2.145 down	0.0210
Rv2814c	Rv2814c	4.10618	5.95992	3.614 up	0.0212
Rv3269	Rv3269	9.35430	8.91046	1.360 down	0.0212
ogt	Rv1316c	7.63921	9.22876	3.009 up	0.0300
Rv1756c	Rv1756c	4.24386	5.98689	3.347 up	0.0300
ldtA	Rv0116c	6.56548	6.00623	1.473 down	0.0303
Rv0612	Rv0612	4.93373	5.88101	1.928 up	0.0303
Rv1765A	Rv1765A	7.54009	8.23825	1.622 up	0.0303
Rv0622	Rv0622	4.15383	3.54917	1.520 down	0.0308
rpmI	Rv1642	10.55097	11.79963	2.376 up	0.0308
ilvC	Rv3001c	8.64743	10.30380	3.152 up	0.0308
Rv3326	Rv3326	4.19650	5.94720	3.365 up	0.0308
yrbE4A	Rv3501c	5.94159	4.98405	1.941 down	0.0308
ethA	Rv3854c	8.64088	5.13959	11.323 down	0.0308
Rv3185	Rv3185	4.16253	6.00026	3.574 up	0.0389
Rv2106	Rv2106	4.14830	5.98823	3.579 up	0.0412
Rv3187	Rv3187	4.28406	6.03397	3.363 up	0.0460
ssb	Rv0054	7.53901	8.10469	1.480 up	0.0484
Rv0147	Rv0147	7.95621	8.32501	1.291 up	0.0484
Rv0584	Rv0584	4.18917	4.60936	1.338 up	0.0484
Rv0687	Rv0687	5.71712	6.80731	2.129 up	0.0484
mmsA	Rv0753c	6.09513	6.73371	1.556 up	0.0484
phoY2	Rv0821c	8.48232	9.04676	1.478 up	0.0484
Rv2355	Rv2355	4.19433	6.02151	3.548 up	0.0484
ilvB1	Rv3003c	8.07814	9.57925	2.830 up	0.0484
sdhC	Rv3316	6.24778	5.48371	1.698 down	0.0484
Rv3475	Rv3475	4.14790	5.94682	3.479 up	0.0484
lppV	Rv2796c	5.71775	5.31728	1.319 down	0.0491
Rv1054	Rv1054	6.99554	6.50213	1.407 down	0.0506
fgd1	Rv0407	6.50045	6.10976	1.311 down	0.0531
rplW	Rv0703	11.06301	12.04320	1.972 up	0.0531
lppM	Rv2171	7.18393	8.23683	2.074 up	0.0531
Rv2598	Rv2598	5.22801	4.30623	1.894 down	0.0531
papA3	Rv1182	7.66492	6.41015	2.386 down	0.0537
Rv0076c	Rv0076c	6.39453	5.91769	1.391 down	0.0559
recR	Rv3715c	8.35895	7.45876	1.866 down	0.0559
mmpS2	Rv0506	7.82694	6.82556	2.001 down	0.0588
Rv2279	Rv2279	4.42783	5.97819	2.928 up	0.0588
eccD1	Rv3877	8.36401	8.82343	1.374 up	0.0596
Rv0320	Rv0320	4.93599	5.83123	1.859 up	0.0620
fabH	Rv0533c	7.09086	6.58654	1.418 down	0.0631
rplV	Rv0706	9.83475	11.29685	2.755 up	0.0664
Rv1889c	Rv1889c	4.48385	5.49301	2.012 up	0.0664
aao	Rv1905c	7.31731	8.15878	1.791 up	0.0664
Rv3712	Rv3712	5.22310	4.13232	2.129 down	0.0664
fbpA	Rv3804c	9.94901	9.30582	1.561 down	0.0678
Rv0312	Rv0312	6.96891	5.84220	2.183 down	0.0739
Rv2294	Rv2294	4.60649	4.09212	1.428 down	0.0745
alkA	Rv1317c	7.94387	9.32750	2.609 up	0.0749
Rv3463	Rv3463	5.43652	4.81340	1.540 down	0.0749
Rv3659c	Rv3659c	3.73537	5.16684	2.697 up	0.0749
Rv0146	Rv0146	7.75728	8.46283	1.630 up	0.0769
rpmE	Rv1298	11.46561	12.07995	1.530 up	0.0769
Rv2479c	Rv2479c	3.91883	5.94887	4.084 up	0.0769
Rv3380c	Rv3380c	4.04326	5.93770	3.717 up	0.0806
PE_PGRS21	Rv1087	4.95079	5.71914	1.703 up	0.0844
fadE26	Rv3504	5.25638	4.42931	1.774 down	0.0844
Rv0193c	Rv0193c	4.32120	5.24938	1.902 up	0.0848
Rv0460	Rv0460	8.42067	7.87445	1.460 down	0.0848
Rv0689c	Rv0689c	4.66457	5.61420	1.931 up	0.0848
Rv0950c	Rv0950c	6.49513	5.82946	1.586 down	0.0848
mazE5	Rv1943c	9.53736	6.18864	10.187 down	0.0848
rpiB	Rv2465c	6.82369	7.60485	1.718 up	0.0848
Rv2962c	Rv2962c	4.94861	3.65358	2.453 down	0.0848
Rv3720	Rv3720	7.18685	6.66404	1.436 down	0.0848
Rv0688	Rv0688	6.51957	7.12659	1.523 up	0.0850
plcA	Rv2351c	5.35026	5.05143	1.230 down	0.0850
Rv2307B	Rv2307B	4.56517	5.83117	2.404 up	0.0861
fadA5	Rv3546	4.87226	4.26053	1.528 down	0.0861
pgsA3	Rv2746c	5.69170	6.63392	1.921 up	0.0918
rplB	Rv0704	11.14695	12.05714	1.879 up	0.0929
fucA	Rv0727c	5.93869	5.61077	1.255 down	0.0929
Rv0846c	Rv0846c	5.08477	3.68738	2.634 down	0.0929
mmpL10	Rv1183	7.64530	6.99549	1.568 down	0.0929
prfA	Rv1299	9.12623	10.59483	2.767 up	0.0929
mazF5	Rv1942c	10.25158	6.79883	10.949 down	0.0929
Rv2146c	Rv2146c	7.29996	7.83394	1.447 up	0.0929
Rv2271	Rv2271	6.56804	5.49106	2.109 down	0.0929
fixA	Rv3029c	9.19539	8.59360	1.517 down	0.0929
Rv3660c	Rv3660c	4.78946	6.25255	2.756 up	0.0929
dppD	Rv3663c	5.91234	7.06949	2.230 up	0.0929
dprE2	Rv3791	6.58883	6.30694	1.215 down	0.0929
Rv3888c	Rv3888c	6.16563	6.49952	1.260 up	0.0929
cyp125	Rv3545c	5.95389	5.05253	1.867 down	0.0954
Rv3698	Rv3698	4.57349	4.14172	1.348 down	0.0954
trpT	Rvnt08	8.34415	9.07638	1.661 up	0.0954
mce1A	Rv0169	9.77867	9.13170	1.565 down	0.0968
Rv0919	Rv0919	7.63658	8.75988	2.178 up	0.0998
Rv3789	Rv3789	5.81700	5.08976	1.655 down	0.101
Rv1050	Rv1050	2.36185	3.04637	1.607 up	0.104
Rv2560	Rv2560	6.00034	4.96096	2.055 down	0.104
Rv3077	Rv3077	4.89559	4.18854	1.632 down	0.104
metB	Rv1079	8.04140	7.87249	1.124 down	0.109
Rv1313c	Rv1313c	7.33800	8.10488	1.701 up	0.111
fabD	Rv2243	8.98431	8.15615	1.775 down	0.111
yrbE1B	Rv0168	9.25904	8.63406	1.542 down	0.113
PE_PGRS10	Rv0747	5.26811	5.99769	1.658 up	0.113
Rv0771	Rv0771	5.06377	4.10859	1.938 down	0.113
corA	Rv1239c	5.14463	4.48410	1.580 down	0.113
bisC	Rv1442	6.71111	7.18141	1.385 up	0.113
Rv1754c	Rv1754c	6.49788	5.10551	2.625 down	0.113
Rv1941	Rv1941	10.72464	7.92019	6.985 down	0.113
Rv2019	Rv2019	5.96296	5.28576	1.599 down	0.113
Rv2908c	Rv2908c	7.55001	7.93711	1.307 up	0.113
glpX	Rv1099c	6.69843	7.60578	1.875 up	0.114
hemZ	Rv1485	6.47242	8.85848	5.227 up	0.114
ilvN	Rv3002c	8.47516	10.00159	2.880 up	0.114
mce1C	Rv0171	10.25381	9.61267	1.559 down	0.118
Rv0373c	Rv0373c	3.39210	3.90060	1.422 up	0.118
Rv1265	Rv1265	8.47141	8.96013	1.403 up	0.118
Rv1767	Rv1767	5.71108	6.38904	1.599 up	0.118
Rv1482c	Rv1482c	4.42070	5.74590	2.505 up	0.119
Rv1073	Rv1073	9.10343	9.61340	1.424 up	0.120
pks4	Rv1181	6.60813	5.47698	2.190 down	0.120
Rv1476	Rv1476	6.42175	5.32712	2.135 down	0.120
Rv1888c	Rv1888c	7.61792	8.71139	2.133 up	0.122
mkl	Rv0655	10.91514	11.09893	1.135 up	0.123
pks16	Rv1013	7.33609	6.40101	1.911 down	0.123
gmdA	Rv1511	7.14158	6.58945	1.466 down	0.123
erg3	Rv1814	5.64852	5.21375	1.351 down	0.123
pepB	Rv2213	6.79883	7.18972	1.311 up	0.123
Rv2422	Rv2422	0.86933	2.44876	2.988 up	0.123
Rv2542	Rv2542	6.57335	7.18376	1.526 up	0.123
PE_PGRS48	Rv2853	4.85085	5.13673	1.219 up	0.123
cdsA	Rv2881c	7.82522	8.79068	1.952 up	0.123
ligB	Rv3062	5.76181	5.21977	1.456 down	0.123
Rv3491	Rv3491	9.15367	8.42078	1.661 down	0.123
rplD	Rv0702	11.26243	12.10469	1.792 up	0.124
Rv0913c	Rv0913c	6.93728	6.10340	1.782 down	0.124
Rv2336	Rv2336	6.95991	6.27572	1.606 down	0.124
Rv2700	Rv2700	6.07326	5.58254	1.405 down	0.124
ligC	Rv3731	4.80345	4.39322	1.328 down	0.126
Rv0306	Rv0306	4.51947	5.47518	1.939 up	0.127
grcC2	Rv0989c	5.46192	4.96205	1.414 down	0.127
Rv1765c	Rv1765c	5.14378	6.43079	2.440 up	0.127
Rv1766	Rv1766	6.35898	7.21546	1.810 up	0.127
Rv2015c	Rv2015c	5.61005	6.75421	2.210 up	0.127
aac	Rv0262c	7.21090	6.80681	1.323 down	0.132
secY	Rv0732	8.09425	7.72905	1.288 down	0.132
Rv0829	Rv0829	5.42109	6.18909	1.702 up	0.132
PE_PGRS33	Rv1818c	6.36067	7.04292	1.604 up	0.132
PPE64	Rv3558	5.19786	4.03028	2.246 down	0.132
argV	Rvnt18	2.89312	-4.00639	119.387 down	0.132
fadD12	Rv1427c	6.68196	6.05662	1.542 down	0.134
PPE27	Rv1790	4.61641	5.01922	1.322 up	0.134
rplJ	Rv0651	8.12442	9.00194	1.837 up	0.135
lytB2	Rv1110	8.46729	8.71088	1.183 up	0.135
Rv1435c	Rv1435c	9.20606	9.97340	1.702 up	0.135
eccC4	Rv3447c	2.35843	1.47484	1.844 down	0.135
Rv3572	Rv3572	7.53713	6.42060	2.168 down	0.137
Rv0759c	Rv0759c	7.98836	7.23880	1.681 down	0.138
Rv2799	Rv2799	6.77677	6.33369	1.359 down	0.138
ligA	Rv3014c	5.39480	5.14284	1.190 down	0.138
Rv0227c	Rv0227c	7.90134	6.99990	1.867 down	0.140
PE_PGRS8	Rv0742	4.91285	6.11248	2.296 up	0.140
Rv0090	Rv0090	3.25876	4.34381	2.121 up	0.142
PPE2	Rv0256c	6.72736	7.13652	1.327 up	0.142
Rv0918	Rv0918	5.07491	6.56809	2.815 up	0.142
Rv0517	Rv0517	5.83973	5.12855	1.637 down	0.143
fadE1	Rv0131c	5.09461	4.73336	1.284 down	0.145
Rv0192	Rv0192	7.69526	8.20971	1.428 up	0.145
tam	Rv0294	5.26318	4.62597	1.555 down	0.145
Rv0345	Rv0345	6.60626	6.12021	1.400 down	0.145
bpoC	Rv0554	5.49355	4.85930	1.552 down	0.145
fusA1	Rv0684	10.20960	11.13422	1.898 up	0.145
Rv0880	Rv0880	4.96864	3.94386	2.034 down	0.145
PE_PGRS19	Rv1067c	3.64062	4.72999	2.127 up	0.145
Rv1428c	Rv1428c	6.30501	5.35208	1.935 down	0.145
vapC34	Rv1741	6.99276	6.60556	1.307 down	0.145
Rv1907c	Rv1907c	5.75775	7.32535	2.964 up	0.145
Rv1979c	Rv1979c	7.06724	7.29372	1.169 up	0.145
Rv2345	Rv2345	7.62040	8.32765	1.632 up	0.145
proB	Rv2439c	6.67851	7.70505	2.037 up	0.145
clpP2	Rv2460c	8.96832	8.58442	1.304 down	0.145
Rv2597	Rv2597	6.31920	5.91114	1.326 down	0.145
Rv2792c	Rv2792c	7.60413	8.63679	2.045 up	0.145
nrdE	Rv3051c	10.31739	10.03296	1.217 down	0.145
yrbE4B	Rv3500c	7.26075	5.78218	2.786 down	0.145
Rv0856	Rv0856	7.35015	6.71885	1.548 down	0.147
Rv0269c	Rv0269c	5.50983	5.99643	1.401 up	0.148
fadE9	Rv0752c	5.78632	6.60920	1.768 up	0.148
hemK	Rv1300	8.47732	9.57134	2.134 up	0.148
Rv3169	Rv3169	5.70703	4.87825	1.776 down	0.148
sigJ	Rv3328c	5.08956	3.49007	3.030 down	0.148
Rv3719	Rv3719	6.54259	6.20511	1.263 down	0.148
PE_PGRS3	Rv0278c	3.87983	4.40262	1.436 up	0.149
Rv0881	Rv0881	4.90391	4.38659	1.431 down	0.149
pks8	Rv1662	5.12501	5.54319	1.336 up	0.149
Rv2120c	Rv2120c	6.42575	5.50122	1.898 down	0.149
ffh	Rv2916c	7.22906	7.68129	1.368 up	0.149
Rv2619c	Rv2619c	6.69073	6.05077	1.558 down	0.150
mtn	Rv0091	4.19505	3.47853	1.643 down	0.153
PE_PGRS7	Rv0578c	7.27711	7.81812	1.454 up	0.153
Rv3798	Rv3798	7.27564	8.10032	1.771 up	0.153
Rv0121c	Rv0121c	4.69174	5.69895	2.010 up	0.155
Rv0530	Rv0530	7.60635	8.24277	1.554 up	0.155
cysH	Rv2392	8.12051	8.68119	1.474 up	0.155
subI	Rv2400c	6.43884	7.09121	1.571 up	0.156
Rv2469c	Rv2469c	6.54256	6.09370	1.364 down	0.156
higA	Rv1956	5.07406	5.75377	1.601 up	0.157
pyrH	Rv2883c	8.03968	9.13308	2.133 up	0.159
Rv3818	Rv3818	5.94559	5.11766	1.775 down	0.161
cysN	Rv1286	5.53741	4.81221	1.653 down	0.162
Rv1403c	Rv1403c	5.47976	4.99342	1.400 down	0.162
tkt	Rv1449c	8.42415	8.09360	1.257 down	0.162
PE_PGRS44	Rv2591	6.41778	7.54276	2.180 up	0.162
rpsC	Rv0707	10.52614	11.37459	1.800 up	0.163
Rv2472	Rv2472	7.75363	6.83385	1.891 down	0.163
moaA1	Rv3109	2.73036	3.65280	1.895 up	0.163
Rv3228	Rv3228	8.73813	9.38125	1.561 up	0.163
lpqD	Rv3390	7.59758	6.69446	1.870 down	0.163
gadB	Rv3432c	6.29581	5.41309	1.843 down	0.163
Rv3821	Rv3821	6.57762	7.13065	1.467 up	0.163
Rv0095c	Rv0095c	3.72535	4.67363	1.929 up	0.167
lipU	Rv1076	7.46814	7.08956	1.300 down	0.167
Rv2253	Rv2253	6.27177	4.91673	2.558 down	0.167
menA	Rv0534c	5.25149	4.40393	1.799 down	0.169
tuf	Rv0685	11.05308	11.74594	1.616 up	0.169
crp	Rv3676	8.74397	7.97681	1.701 down	0.169
Rv1583c	Rv1583c	-2.69608	1.08880	13.783 up	0.170
Rv2212	Rv2212	6.38770	5.97389	1.332 down	0.172
lprC	Rv1275	7.78448	7.49508	1.222 down	0.174
tatD	Rv1008	3.83173	4.76330	1.907 up	0.175
cstA	Rv3063	4.94281	4.60302	1.265 down	0.175
cobQ1	Rv0255c	5.57397	6.06345	1.403 up	0.176
malQ	Rv1781c	5.90169	6.77705	1.834 up	0.176
Rv2128	Rv2128	8.93818	8.22795	1.636 down	0.176
obg	Rv2440c	7.95448	8.75295	1.739 up	0.176
Rv2798c	Rv2798c	6.48299	5.75632	1.654 down	0.176
Rv3000	Rv3000	5.59938	7.28559	3.218 up	0.176
Rv1486c	Rv1486c	7.23791	8.27046	2.045 up	0.177
fbpC	Rv0129c	9.60550	9.02402	1.496 down	0.178
zmp1	Rv0198c	7.43753	7.07986	1.281 down	0.178
Rv0347	Rv0347	5.64382	4.98093	1.583 down	0.178
Rv0892	Rv0892	5.58144	4.99460	1.501 down	0.178
glmU	Rv1018c	7.66030	7.29386	1.289 down	0.178
prpD	Rv1130	6.61552	8.26935	3.146 up	0.178
prpC	Rv1131	7.05630	9.00696	3.865 up	0.178
fadD24	Rv1529	4.82197	4.26695	1.469 down	0.178
cycA	Rv1704c	5.79710	5.35505	1.358 down	0.178
Rv1888A	Rv1888A	4.99596	6.20721	2.315 up	0.178
Rv1914c	Rv1914c	5.06752	4.63537	1.349 down	0.178
Rv2288	Rv2288	5.61002	4.76769	1.792 down	0.178
clpP1	Rv2461c	8.79442	8.42324	1.293 down	0.178
kgtP	Rv3476c	5.73193	5.05693	1.596 down	0.178
PPE60	Rv3478	11.08164	10.37698	1.629 down	0.178
Rv3657c	Rv3657c	3.36846	4.58939	2.330 up	0.178
Rv1517	Rv1517	4.36042	3.52272	1.787 down	0.180
Rv1668c	Rv1668c	4.81947	5.42038	1.516 up	0.180
PPE25	Rv1787	4.95439	5.28826	1.260 up	0.180
Rv2395	Rv2395	6.47277	7.17952	1.632 up	0.180
xerC	Rv2894c	6.93325	7.64942	1.642 up	0.182
frr	Rv2882c	8.70015	9.51957	1.764 up	0.183
dprE1	Rv3790	5.69095	5.19338	1.411 down	0.183
prsA	Rv1017c	7.97939	7.23082	1.680 down	0.187
pra	Rv1078	8.18068	7.47582	1.629 down	0.187
folP2	Rv1207	6.55110	6.90941	1.281 up	0.187
Rv2492	Rv2492	5.40321	6.08543	1.604 up	0.187
htdY	Rv3389c	7.83264	6.84102	1.988 down	0.187
Rv3603c	Rv3603c	7.30943	6.56259	1.678 down	0.187
Rv3728	Rv3728	5.11831	6.26938	2.220 up	0.187
Rv0010c	Rv0010c	8.36271	8.84072	1.392 up	0.188
msrA	Rv0137c	6.90305	6.34456	1.472 down	0.188
Rv0531	Rv0531	6.45679	7.43346	1.967 up	0.188
Rv0920c	Rv0920c	4.88453	5.30309	1.336 up	0.188
ileS	Rv1536	7.57479	7.26887	1.236 down	0.188
infC	Rv1641	11.50422	12.28417	1.717 up	0.188
fxsA	Rv2053c	7.53150	8.33752	1.748 up	0.188
Rv3406	Rv3406	4.17274	4.68652	1.427 up	0.188
nth	Rv3674c	6.97145	6.53841	1.350 down	0.188
Rv3726	Rv3726	7.44911	8.27213	1.769 up	0.188
Rv0465c	Rv0465c	5.90158	5.13561	1.700 down	0.189
rpoC	Rv0668	11.06577	12.26180	2.291 up	0.189
Rv0845	Rv0845	5.13272	4.34364	1.727 down	0.189
moaB2	Rv0984	8.88680	9.45921	1.487 up	0.189
Rv1129c	Rv1129c	4.41268	6.00041	3.005 up	0.189
nanT	Rv1902c	6.59983	6.34981	1.189 down	0.189
Rv2791c	Rv2791c	8.35900	9.38373	2.034 up	0.189
Rv1520	Rv1520	5.20268	4.17828	2.034 down	0.190
oxcA	Rv0118c	5.48543	6.16191	1.598 up	0.191
rfe	Rv1302	6.04184	6.60524	1.477 up	0.191
lpqT	Rv1016c	6.99975	6.45489	1.458 down	0.194
Rv1429	Rv1429	4.49825	4.01112	1.401 down	0.194
Rv1961	Rv1961	4.79438	4.29276	1.415 down	0.194
Rv2125	Rv2125	7.18363	6.71679	1.382 down	0.194
aspS	Rv2572c	5.91454	5.56362	1.275 down	0.194
Rv3647c	Rv3647c	8.07262	9.38213	2.478 up	0.194
serS	Rv3834c	3.71191	3.96619	1.192 up	0.194
ilvD	Rv0189c	7.56162	8.12418	1.476 up	0.197
Rv2949c	Rv2949c	9.61003	10.29769	1.610 up	0.197
Rv3049c	Rv3049c	9.18910	9.54156	1.276 up	0.197
topA	Rv3646c	7.72194	8.18740	1.380 up	0.197
Rv0148	Rv0148	8.06719	8.25452	1.138 up	0.198
fadD11.1	Rv1549	5.32657	4.74832	1.493 down	0.198
Rv3346c	Rv3346c	5.89569	5.06107	1.783 down	0.199
htdZ	Rv0130	4.89093	4.40340	1.402 down	0.203
rplL	Rv0652	8.67110	9.62480	1.936 up	0.203
PE_PGRS26	Rv1441c	5.51821	6.15786	1.557 up	0.203
garA	Rv1827	10.52606	10.24172	1.217 down	0.203
ribA1	Rv1940	8.40565	6.00918	5.265 down	0.203
Rv2170	Rv2170	4.52902	5.13967	1.526 up	0.203
lppP	Rv2330c	4.51738	3.66091	1.810 down	0.203
Rv3334	Rv3334	6.82397	5.47583	2.545 down	0.203
Rv3689	Rv3689	7.38056	6.97162	1.327 down	0.203
fadB2	Rv0468	6.50881	7.07388	1.479 up	0.205
wag22	Rv1759c	2.81119	3.65320	1.792 up	0.205
fadD19	Rv3515c	4.74655	4.18489	1.475 down	0.205
mymT	Rv0186A	9.72602	8.66654	2.084 down	0.206
iniA	Rv0342	8.24377	9.60069	2.561 up	0.206
rpoB	Rv0667	11.25557	12.07061	1.759 up	0.207
Rv0850	Rv0850	5.76691	4.19706	2.968 down	0.207
PE_PGRS18	Rv0980c	7.30819	8.11692	1.751 up	0.207
Rv1137c	Rv1137c	4.30458	3.86144	1.359 down	0.207
Rv2370c	Rv2370c	4.65121	4.01306	1.556 down	0.207
dxs1	Rv2682c	8.32258	8.73338	1.329 up	0.207
Rv3196A	Rv3196A	6.67747	5.83024	1.799 down	0.207
Rv3354	Rv3354	6.40686	5.37882	2.039 down	0.207
papA1	Rv3824c	7.40771	6.63284	1.711 down	0.207
glyV	Rvnt27	1.87656	3.96927	4.265 up	0.207
rmlA	Rv0334	5.73183	5.30129	1.347 down	0.208
Rv1319c	Rv1319c	6.18887	6.65999	1.386 up	0.208
Rv1928c	Rv1928c	5.03430	5.98252	1.929 up	0.208
helY	Rv2092c	7.21250	7.78769	1.489 up	0.208
cspA	Rv3648c	12.73747	11.76345	1.964 down	0.208
rplT	Rv1643	11.53816	12.26273	1.652 up	0.209
secA2	Rv1821	8.60841	8.46525	1.104 down	0.209
Rv0779c	Rv0779c	4.33078	5.21153	1.841 up	0.210
hemA	Rv0509	9.11754	9.77682	1.579 up	0.211
rplR	Rv0720	9.54632	10.04866	1.416 up	0.211
pirG	Rv3810	9.62429	9.81031	1.137 up	0.211
Rv0390	Rv0390	6.65410	6.38111	1.208 down	0.212
rpsQ	Rv0710	11.00299	11.75578	1.685 up	0.212
cyp123	Rv0766c	4.24532	3.84770	1.317 down	0.212
Rv1301	Rv1301	8.44333	9.40750	1.950 up	0.212
acpM	Rv2244	11.77739	10.78819	1.985 down	0.212
PE24	Rv2408	5.60215	4.94329	1.578 down	0.212
Rv0332	Rv0332	5.72081	4.95973	1.694 down	0.213
greA	Rv1080c	10.59155	11.49949	1.876 up	0.213
mca	Rv1082	6.97239	6.50304	1.384 down	0.213
lpqZ	Rv1244	6.61496	7.14469	1.443 up	0.213
rpsA	Rv1630	10.69413	10.40489	1.221 down	0.213
mptA	Rv2174	6.50384	7.07853	1.489 up	0.213
ggtB	Rv2394	7.40533	7.86763	1.377 up	0.213
rpsG	Rv0683	9.48357	10.33844	1.808 up	0.214
Rv1626	Rv1626	8.96713	9.23905	1.207 up	0.214
Rv1927	Rv1927	5.92572	7.21676	2.447 up	0.214
Rv2020c	Rv2020c	6.97886	6.47211	1.420 down	0.214
Rv2023c	Rv2023c	5.78085	6.71292	1.908 up	0.214
35kd_ag	Rv2744c	9.10339	9.39054	1.220 up	0.214
Rv3178	Rv3178	2.44771	1.23719	2.314 down	0.214
Rv3355c	Rv3355c	6.60112	5.88924	1.637 down	0.214
lpqE	Rv3584	8.48196	7.58047	1.867 down	0.214
PE2	Rv0152c	4.56747	4.08437	1.397 down	0.215
Rv0203	Rv0203	6.73036	7.10839	1.299 up	0.215
Rv0250c	Rv0250c	9.12556	8.66744	1.373 down	0.215
Rv1760	Rv1760	5.40653	6.26561	1.813 up	0.215
Rv2468A	Rv2468A	7.80171	7.10285	1.623 down	0.215
Rv3612c	Rv3612c	7.63689	6.77321	1.819 down	0.215
Rv2644c	Rv2644c	5.44255	5.08836	1.278 down	0.216
Rv2955c	Rv2955c	6.11974	5.36686	1.685 down	0.216
Rv3530c	Rv3530c	4.81000	4.06516	1.675 down	0.216
Rv0236A	Rv0236A	8.67181	7.75761	1.884 down	0.217
adhB	Rv0761c	7.25670	6.55012	1.631 down	0.217
mesJ	Rv3625c	5.72307	7.01192	2.443 up	0.221
pknI	Rv2914c	5.88725	5.59396	1.225 down	0.222
lppL	Rv2138	7.12671	6.64587	1.395 down	0.223
Rv3679	Rv3679	9.63328	8.94196	1.614 down	0.226
lprK	Rv0173	10.16979	9.74118	1.345 down	0.228
pabB	Rv1005c	5.52539	5.88955	1.287 up	0.228
cysD	Rv1285	5.00982	3.74601	2.401 down	0.228
Rv0313	Rv0313	8.98133	8.55066	1.347 down	0.229
rpsS	Rv0705	11.95420	12.57137	1.533 up	0.229
Rv1434	Rv1434	7.11915	7.83750	1.645 up	0.229
tal	Rv1448c	8.26990	7.93078	1.264 down	0.229
Rv2021c	Rv2021c	6.92082	6.71823	1.150 down	0.229
Rv2132	Rv2132	8.11460	7.20432	1.879 down	0.229
Rv2994	Rv2994	6.39011	6.75440	1.287 up	0.229
moaD1	Rv3112	2.25393	3.22345	1.958 up	0.229
Rv3898c	Rv3898c	7.03378	6.68515	1.273 down	0.229
thiG	Rv0417	5.23594	4.75601	1.394 down	0.230
Rv0813c	Rv0813c	7.05892	7.59570	1.450 up	0.230
tsnR	Rv1644	9.76025	10.92790	2.246 up	0.230
Rv1645c	Rv1645c	7.98889	8.20935	1.165 up	0.230
higB	Rv1955	5.46625	6.32613	1.814 up	0.230
vapC35	Rv1962c	6.80735	6.24259	1.479 down	0.230
cut5a	Rv3724A	7.16290	7.60351	1.357 up	0.230
Rv3725	Rv3725	6.95959	7.21220	1.191 up	0.231
Rv3819	Rv3819	5.56358	4.78181	1.719 down	0.231
cyp139	Rv1666c	5.55255	5.86407	1.241 up	0.232
infB	Rv2839c	9.50103	10.03898	1.451 up	0.233
rip	Rv2869c	7.78560	8.20277	1.335 up	0.233
Rv0142	Rv0142	6.02246	6.84637	1.770 up	0.236
cyp51	Rv0764c	3.62100	3.32216	1.230 down	0.236
betP	Rv0917	4.87001	4.95526	1.060 up	0.236
Rv1205	Rv1205	7.09571	6.79030	1.235 down	0.236
pks11	Rv1665	6.52158	6.91191	1.310 up	0.236
Rv1703c	Rv1703c	8.24395	7.77071	1.388 down	0.236
Rv1744c	Rv1744c	6.72976	6.52070	1.155 down	0.236
Rv2325c	Rv2325c	7.80303	8.44281	1.558 up	0.236
clgR	Rv2745c	8.02374	8.63790	1.530 up	0.236
lppZ	Rv3006	8.11322	8.63136	1.432 up	0.236
Rv3747	Rv3747	6.16434	5.16383	2.000 down	0.236
mycP2	Rv3886c	6.12066	6.76821	1.566 up	0.236
Rv3902c	Rv3902c	4.83870	5.36800	1.443 up	0.236
rpfE	Rv2450c	4.56875	4.97433	1.324 up	0.237
Rv0750	Rv0750	6.92921	6.25675	1.593 down	0.238
Rv1060	Rv1060	6.90019	6.41308	1.401 down	0.241
rho	Rv1297	11.49778	12.05008	1.466 up	0.241
rphA	Rv1340	7.65648	8.02756	1.293 up	0.241
pks7	Rv1661	5.35680	5.72585	1.291 up	0.241
mycP5	Rv1796	8.94518	9.30949	1.287 up	0.241
Rv2082	Rv2082	6.76894	6.42803	1.266 down	0.241
PPE57	Rv3425	0.27603	1.72715	2.734 up	0.241
pntAa	Rv0155	5.93150	6.56969	1.556 up	0.245
Rv0433	Rv0433	7.83951	7.35345	1.400 down	0.245
lpqN	Rv0583c	6.63251	6.18956	1.359 down	0.245
lpqS	Rv0847	8.03702	6.65217	2.611 down	0.245
Rv0966c	Rv0966c	6.56484	5.61736	1.928 down	0.245
Rv1234	Rv1234	7.07807	7.34399	1.202 up	0.245
fadA4	Rv1323	9.37075	9.80866	1.354 up	0.245
Rv1676	Rv1676	7.90121	7.38899	1.426 down	0.245
idsA2	Rv2173	6.58839	7.12267	1.448 up	0.245
Rv2265	Rv2265	3.02012	2.26915	1.682 down	0.245
rpmA	Rv2441c	8.29357	9.28079	1.982 up	0.245
tsf	Rv2889c	8.85802	9.51946	1.581 up	0.245
iscS	Rv3025c	7.21564	7.73935	1.437 up	0.245
Rv3099c	Rv3099c	7.46274	7.94481	1.396 up	0.245
Rv3527	Rv3527	7.32594	6.80543	1.434 down	0.245
Rv3629c	Rv3629c	5.74092	5.21337	1.441 down	0.245
Rv3815c	Rv3815c	6.92990	7.60042	1.591 up	0.245
Rv2621c	Rv2621c	6.56003	6.25520	1.235 down	0.246
Rv0909	Rv0909	8.60353	7.47791	2.181 down	0.249
PE_PGRS17	Rv0978c	4.27447	5.54299	2.409 up	0.249
Rv1513	Rv1513	6.97616	6.40485	1.485 down	0.249
glnA1	Rv2220	8.57471	7.88205	1.616 down	0.249
Rv2837c	Rv2837c	8.60295	9.38846	1.723 up	0.249
Rv0749A	Rv0749A	6.87741	6.04711	1.778 down	0.250
lipO	Rv1426c	7.14312	6.75107	1.312 down	0.252
ctpI	Rv0107c	7.51379	7.08477	1.346 down	0.253
lepB	Rv2903c	9.85675	10.56422	1.632 up	0.253
Rv0163	Rv0163	5.68991	5.10604	1.498 down	0.256
ndhA	Rv0392c	6.20538	5.80479	1.320 down	0.260
hemC	Rv0510	9.10979	9.92085	1.754 up	0.260
Rv0851c	Rv0851c	5.11500	4.26765	1.799 down	0.260
murG	Rv2153c	7.51888	8.37759	1.813 up	0.260
Rv2645	Rv2645	5.00528	5.45802	1.368 up	0.260
Rv3040c	Rv3040c	5.92414	6.33929	1.333 up	0.260
Rv0653c	Rv0653c	8.55441	9.35447	1.741 up	0.262
Rv1373	Rv1373	6.14690	5.66194	1.399 down	0.262
cobN	Rv2062c	5.71066	5.23878	1.386 down	0.262
cysW	Rv2398c	6.08552	6.86132	1.712 up	0.262
mmpL3	Rv0206c	9.38304	9.57990	1.146 up	0.263
PE_PGRS11	Rv0754	3.81684	4.28594	1.384 up	0.263
Rv1158c	Rv1158c	8.21098	8.04443	1.122 down	0.263
Rv2052c	Rv2052c	7.39504	8.19767	1.744 up	0.263
Rv3030	Rv3030	6.85507	6.36293	1.406 down	0.263
echA18.1	Rv3374	5.48145	4.66230	1.764 down	0.263
Rv3787c	Rv3787c	3.91405	4.57614	1.582 up	0.263
kasA	Rv2245	11.14543	10.68713	1.373 down	0.264
lprB	Rv1274	7.77769	7.50250	1.210 down	0.265
thiL	Rv2977c	6.52331	7.04814	1.438 up	0.265
fdxD	Rv3503c	6.82387	5.58247	2.364 down	0.265
PPE61	Rv3532	4.33386	3.80869	1.439 down	0.265
fadD2	Rv0270	8.65689	8.85147	1.144 up	0.266
Rv1686c	Rv1686c	4.38618	3.93698	1.365 down	0.266
eccD5	Rv1795	8.47668	8.92231	1.361 up	0.266
Rv2091c	Rv2091c	8.91121	8.70589	1.152 down	0.266
gcpE	Rv2868c	9.08418	9.39521	1.240 up	0.266
Rv3613c	Rv3613c	9.13929	8.11750	2.030 down	0.266
Rv3903c	Rv3903c	4.13060	4.62568	1.409 up	0.266
Rv0449c	Rv0449c	5.77389	6.45804	1.606 up	0.267
Rv0603	Rv0603	1.57152	2.67712	2.151 up	0.267
hadB	Rv0636	8.73585	8.59525	1.102 down	0.267
Rv0986	Rv0986	5.12266	5.61252	1.404 up	0.267
Rv1066	Rv1066	6.03257	6.86698	1.783 up	0.267
secG	Rv1440	7.60590	7.07987	1.439 down	0.267
cinA	Rv1901	7.10760	6.60635	1.415 down	0.267
Rv1903	Rv1903	6.30723	5.69239	1.531 down	0.267
Rv2000	Rv2000	4.32831	3.80918	1.433 down	0.267
Rv2206	Rv2206	7.17392	7.52906	1.279 up	0.267
Rv2227	Rv2227	6.04734	6.76887	1.648 up	0.267
cut2	Rv2301	6.77399	6.05753	1.643 down	0.267
Rv2390c	Rv2390c	5.74539	5.37366	1.293 down	0.267
vapB38	Rv2493	8.85705	8.56255	1.226 down	0.267
fadD35	Rv2505c	3.60343	2.95146	1.571 down	0.267
Rv2712c	Rv2712c	6.90949	7.49669	1.502 up	0.267
acrA1	Rv3391	6.25268	5.95087	1.232 down	0.267
Rv3438	Rv3438	6.79514	5.99796	1.737 down	0.267
mce4A	Rv3499c	7.86664	6.64063	2.339 down	0.267
PE_PGRS54	Rv3508	6.38643	6.90598	1.433 up	0.267
vapB48	Rv3697A	7.00612	6.38723	1.535 down	0.267
Rv3727	Rv3727	6.78833	7.21753	1.346 up	0.267
Rv3831	Rv3831	5.95280	6.25463	1.232 up	0.267
sdaA	Rv0069c	6.33516	6.07142	1.200 down	0.268
pcp	Rv0319	5.18153	5.80344	1.538 up	0.268
rpsE	Rv0721	10.22371	10.66971	1.362 up	0.268
PE_PGRS35	Rv1983	6.31944	5.90605	1.331 down	0.268
Rv2551c	Rv2551c	5.90759	7.05449	2.214 up	0.268
Rv2569c	Rv2569c	4.97828	4.56143	1.335 down	0.268
eccD2	Rv3887c	5.23578	5.63102	1.315 up	0.268
Rv3921c	Rv3921c	9.55318	9.91874	1.288 up	0.268
Rv0348	Rv0348	5.98513	5.22405	1.694 down	0.270
Rv0621	Rv0621	4.83585	4.25550	1.495 down	0.270
rpmG2	Rv0634B	7.97119	7.37525	1.511 down	0.270
secE1	Rv0638	9.42714	9.92918	1.416 up	0.270
atpB	Rv1304	7.21859	8.22071	2.002 up	0.270
PPE29	Rv1801	2.48551	3.11303	1.544 up	0.270
ppm1	Rv2051c	7.97024	8.34809	1.299 up	0.270
Rv2728c	Rv2728c	5.21070	5.75484	1.458 up	0.270
pntB	Rv0157	7.96619	8.43890	1.387 up	0.271
fadD4	Rv0214	4.73858	5.16893	1.347 up	0.271
PE_PGRS16	Rv0977	4.77121	4.33150	1.356 down	0.271
Rv1954c	Rv1954c	7.41693	8.26717	1.802 up	0.271
Rv1546	Rv1546	7.16305	7.47630	1.242 up	0.272
Rv1751	Rv1751	7.84987	8.82509	1.965 up	0.273
Rv1870c	Rv1870c	9.26139	9.96355	1.626 up	0.273
trmU	Rv3024c	6.90557	7.29268	1.307 up	0.273
rpfD	Rv2389c	6.03169	5.53355	1.412 down	0.274
eccE2	Rv3885c	6.29108	6.95081	1.579 up	0.274
Rv0944	Rv0944	4.83087	4.15608	1.596 down	0.275
katG	Rv1908c	8.43982	9.21210	1.707 up	0.275
rplE	Rv0716	9.83943	10.26394	1.342 up	0.276
Rv0862c	Rv0862c	5.28403	5.85061	1.481 up	0.277
Rv1248c	Rv1248c	8.26093	8.08372	1.130 down	0.278
irtA	Rv1348	4.84133	4.63302	1.155 down	0.278
lppA	Rv2543	7.55145	8.12597	1.489 up	0.278
deoC	Rv0478	7.52218	8.00189	1.394 up	0.279
PE18	Rv1788	5.07237	5.47949	1.326 up	0.279
mmuM	Rv2458	4.19729	3.71703	1.394 down	0.279
vapB21	Rv2758c	5.22853	4.40915	1.764 down	0.279
Rv3472	Rv3472	5.97010	5.11690	1.806 down	0.279
Rv2573	Rv2573	3.61371	4.10832	1.408 up	0.281
PE_PGRS34	Rv1840c	4.56752	5.23455	1.587 up	0.283
Rv0296c	Rv0296c	5.62842	4.69917	1.904 down	0.287
Rv3446c	Rv3446c	2.53791	2.07709	1.376 down	0.287
PE36	Rv3893c	6.88378	7.46584	1.496 up	0.287
Rv3695	Rv3695	6.19389	6.76983	1.490 up	0.288
ethR	Rv3855	6.81062	7.70112	1.853 up	0.289
TB18.5	Rv0164	8.52112	7.96890	1.466 down	0.290
mce1D	Rv0172	10.25625	9.75669	1.413 down	0.290
Rv0275c	Rv0275c	7.28475	7.04349	1.182 down	0.290
PPE10	Rv0442c	5.73062	5.49349	1.178 down	0.290
atsD	Rv0663	6.24693	6.66537	1.336 up	0.290
rplP	Rv0708	10.58983	11.13903	1.463 up	0.290
pknH	Rv1266c	6.47460	6.87876	1.323 up	0.290
trpC	Rv1611	8.99973	8.47380	1.439 down	0.290
Rv1939	Rv1939	6.61771	4.59272	4.069 down	0.290
parE1	Rv1959c	6.99171	6.43736	1.468 down	0.290
vapC16	Rv2231A	3.90162	3.27477	1.544 down	0.290
dnaJ2	Rv2373c	8.08177	8.58730	1.419 up	0.290
Rv2917	Rv2917	3.66079	3.32569	1.261 down	0.290
Rv2978c	Rv2978c	6.72304	7.37199	1.568 up	0.290
nrdH	Rv3053c	10.31787	10.10373	1.160 down	0.290
Rv3076	Rv3076	4.94034	4.16620	1.710 down	0.290
sugI	Rv3331	6.93203	6.35828	1.488 down	0.290
Rv3850	Rv3850	5.87576	6.26610	1.310 up	0.290
fadD10	Rv0099	4.87238	5.45258	1.495 up	0.291
Rv0138	Rv0138	6.17449	5.76021	1.332 down	0.291
Rv0513	Rv0513	8.88753	9.73754	1.802 up	0.291
Rv0514	Rv0514	7.82172	8.77195	1.932 up	0.291
Rv0537c	Rv0537c	7.11626	7.44280	1.254 up	0.291
Rv0538	Rv0538	6.88174	7.38201	1.414 up	0.291
rplC	Rv0701	11.69048	12.36694	1.598 up	0.291
Rv1230c	Rv1230c	7.64654	7.07426	1.486 down	0.291
cydA	Rv1623c	6.58826	7.58587	1.996 up	0.291
Rv1763	Rv1763	4.37505	4.78237	1.326 up	0.291
Rv2180c	Rv2180c	4.41740	4.13253	1.218 down	0.291
fadE21	Rv2789c	7.62766	8.50152	1.832 up	0.291
tesA	Rv2928	6.34007	5.71390	1.543 down	0.291
Rv2951c	Rv2951c	7.69856	8.14493	1.362 up	0.291
Rv3190A	Rv3190A	9.10375	8.49710	1.522 down	0.291
Rv3479	Rv3479	8.22714	7.21374	2.018 down	0.291
Rv3748	Rv3748	6.26870	5.74821	1.434 down	0.291
Rv3788	Rv3788	5.79935	5.24112	1.472 down	0.291
mutT4	Rv3908	7.08613	7.32947	1.183 up	0.291
eccE5	Rv1797	9.09916	9.49568	1.316 up	0.293
Rv0045c	Rv0045c	6.87929	7.43889	1.473 up	0.294
mce1B	Rv0170	9.99301	9.40366	1.504 down	0.294
fba	Rv0363c	8.04413	8.55353	1.423 up	0.294
Rv0375c	Rv0375c	2.21436	2.94294	1.657 up	0.294
vapB3	Rv0550c	4.49195	4.91354	1.339 up	0.294
rpsN1	Rv0717	8.88174	9.50749	1.543 up	0.294
Rv0948c	Rv0948c	7.26788	7.77046	1.416 up	0.294
Rv1455	Rv1455	3.47250	4.18447	1.638 up	0.294
pykA	Rv1617	7.57817	7.76987	1.142 up	0.294
Rv1678	Rv1678	7.01245	7.60716	1.510 up	0.294
Rv1804c	Rv1804c	4.62165	5.43633	1.758 up	0.294
Rv1824	Rv1824	6.13660	6.41467	1.212 up	0.294
Rv1944c	Rv1944c	5.10558	4.62959	1.390 down	0.294
Rv2402	Rv2402	6.39555	6.69991	1.234 up	0.294
Rv2515c	Rv2515c	3.44942	4.30972	1.815 up	0.294
Rv2636	Rv2636	3.91157	3.12097	1.729 down	0.294
thyA	Rv2764c	7.33117	6.82506	1.420 down	0.294
adhD	Rv3086	6.79316	7.64788	1.808 up	0.294
Rv3404c	Rv3404c	7.22775	6.50301	1.652 down	0.294
eccD4	Rv3448	2.77888	2.04373	1.664 down	0.294
ppa	Rv3628	6.05964	5.49009	1.484 down	0.294
alaU	Rvnt37	3.22645	4.17485	1.929 up	0.294
glyA2	Rv0070c	5.64576	5.29277	1.277 down	0.295
Rv0210	Rv0210	4.39500	4.02552	1.291 down	0.295
ansP2	Rv0346c	7.97032	7.45581	1.428 down	0.295
Rv0504c	Rv0504c	6.86792	6.57111	1.228 down	0.295
mmaA4	Rv0642c	9.50183	9.19358	1.238 down	0.295
serA2	Rv0728c	4.32370	4.60043	1.211 up	0.295
fum	Rv1098c	7.38328	8.18139	1.738 up	0.295
furA	Rv1909c	5.95495	6.64500	1.613 up	0.295
Rv1913	Rv1913	4.93853	4.58760	1.275 down	0.295
Rv2143	Rv2143	6.55760	7.01153	1.369 up	0.295
cobT	Rv2207	6.64910	7.23667	1.502 up	0.295
Rv2306B	Rv2306B	5.50950	5.14143	1.290 down	0.295
Rv2420c	Rv2420c	6.33683	6.52069	1.135 up	0.295
dinF	Rv2836c	6.94127	7.72734	1.724 up	0.295
rplK	Rv0640	10.12343	10.89881	1.711 up	0.296
Rv0691A	Rv0691A	9.41977	8.47556	1.924 down	0.296
Rv1507c	Rv1507c	6.33816	6.78545	1.363 up	0.296
Rv0245	Rv0245	7.02308	6.45182	1.485 down	0.297
Rv0385	Rv0385	4.58284	5.14160	1.473 up	0.297
Rv0493c	Rv0493c	4.78640	4.52650	1.197 down	0.297
Rv0565c	Rv0565c	5.29145	4.93247	1.282 down	0.297
aldA	Rv0768	4.36055	3.81902	1.455 down	0.297
fadE13	Rv0975c	4.98378	4.46519	1.432 down	0.297
Rv1318c	Rv1318c	8.50919	8.86014	1.275 up	0.297
pks5	Rv1527c	6.28288	6.61455	1.258 up	0.297
cydD	Rv1621c	4.93502	6.75068	3.520 up	0.297
ppnK	Rv1695	7.46744	7.69722	1.172 up	0.297
Rv1724c	Rv1724c	5.11231	4.48444	1.545 down	0.297
Rv1726	Rv1726	3.59320	3.83390	1.181 up	0.297
Rv2018	Rv2018	5.65660	5.38272	1.209 down	0.297
Rv2255c	Rv2255c	7.40650	8.17939	1.708 up	0.297
phoH1	Rv2368c	9.00806	8.47917	1.442 down	0.297
lppR	Rv2403c	6.78149	7.10464	1.251 up	0.297
Rv2491	Rv2491	4.02159	4.74715	1.653 up	0.297
nrdF2	Rv3048c	8.56781	8.86839	1.231 up	0.297
dinP	Rv3056	5.49164	5.23261	1.196 down	0.297
iunH	Rv3393	5.76363	4.87145	1.855 down	0.297
ddn	Rv3547	7.26537	6.40402	1.816 down	0.297
lipE	Rv3775	6.68660	6.30565	1.302 down	0.297
espK	Rv3879c	9.31291	9.62886	1.244 up	0.297
Rv1194c	Rv1194c	7.33559	6.64954	1.608 down	0.298
Rv2897c	Rv2897c	3.32535	4.72279	2.634 up	0.298
cobQ2	Rv3713	6.02892	5.47680	1.466 down	0.298
Rv0923c	Rv0923c	7.41361	7.78236	1.291 up	0.299
atpE	Rv1305	8.73810	9.38944	1.570 up	0.299
PPE28	Rv1800	5.37818	5.05677	1.249 down	0.299
Rv0488	Rv0488	3.76476	4.30383	1.453 up	0.300
lpqH	Rv3763	8.83584	7.45571	2.602 down	0.300
celA1	Rv0062	5.59390	5.08054	1.427 down	0.301
lipC	Rv0220	8.97368	8.53016	1.359 down	0.301
rplF	Rv0719	10.37378	10.71609	1.267 up	0.301
Rv0741	Rv0741	7.81905	8.10600	1.220 up	0.301
Rv0810c	Rv0810c	9.59038	10.09123	1.415 up	0.301
vapB33	Rv1241	7.20958	6.82115	1.308 down	0.301
Rv1395	Rv1395	5.43177	5.97981	1.462 up	0.301
gabD2	Rv1731	6.96025	7.36259	1.321 up	0.301
murD	Rv2155c	8.09854	8.37471	1.210 up	0.301
rpsO	Rv2785c	11.06860	10.36982	1.623 down	0.301
Rv3480c	Rv3480c	7.45868	6.37950	2.112 down	0.301
fadE27	Rv3505	5.18048	4.65978	1.434 down	0.301
Rv0225	Rv0225	6.55593	7.10152	1.459 up	0.302
TB15.3	Rv1636	8.39538	7.92699	1.383 down	0.302
Rv2690c	Rv2690c	4.96310	5.43916	1.390 up	0.302
fadD23	Rv3826	6.18103	6.30085	1.086 up	0.302
Rv0381c	Rv0381c	7.15359	7.51836	1.287 up	0.303
PE_PGRS6	Rv0532	5.19169	5.66653	1.389 up	0.303
hadA	Rv0635	8.39436	8.00422	1.310 down	0.303
rnhB	Rv2902c	9.10683	9.95274	1.797 up	0.304
Rv0336	Rv0336	7.30654	7.71253	1.324 up	0.306
Rv0567	Rv0567	6.14420	5.55903	1.500 down	0.306
ksgA	Rv1010	7.39345	7.93773	1.458 up	0.306
rsfA	Rv1365c	6.00770	4.80097	2.308 down	0.306
Rv1762c	Rv1762c	5.53716	6.13642	1.514 up	0.306
Rv2464c	Rv2464c	6.85766	7.61305	1.688 up	0.306
Rv3707c	Rv3707c	5.81447	6.40597	1.506 up	0.306
Rv0149	Rv0149	8.09194	8.27274	1.133 up	0.307
PE_PGRS13	Rv0833	4.93653	5.29329	1.280 up	0.307
PPE30	Rv1802	4.04107	4.76930	1.656 up	0.307
cyp140	Rv1880c	7.91895	8.05167	1.096 up	0.307
glnE	Rv2221c	6.69019	7.10645	1.334 up	0.307
Rv2811	Rv2811	2.42753	4.12500	3.243 up	0.307
Rv0914c	Rv0914c	6.69169	6.08086	1.527 down	0.308
Rv0976c	Rv0976c	4.64025	4.10991	1.444 down	0.308
adhA	Rv1862	6.58406	6.86186	1.212 up	0.308
Rv2805	Rv2805	3.77307	2.92785	1.796 down	0.308
Rv3656c	Rv3656c	4.20170	4.91383	1.638 up	0.308
Rv3675	Rv3675	7.11278	6.02774	2.121 down	0.308
bfrB	Rv3841	11.94463	12.69400	1.681 up	0.308
proY	Rvnt40	5.83843	6.24738	1.327 up	0.308
Rv0890c	Rv0890c	6.14637	5.79442	1.276 down	0.309
serB1	Rv0505c	7.49848	7.22489	1.208 down	0.310
Rv2414c	Rv2414c	5.87018	6.33486	1.380 up	0.310
Rv0654	Rv0654	5.83584	6.45812	1.539 up	0.311
Rv0739	Rv0739	4.24068	4.65299	1.330 up	0.311
pip	Rv0840c	5.94832	5.57004	1.299 down	0.311
Rv1190	Rv1190	4.08036	4.44113	1.284 up	0.311
Rv1461	Rv1461	8.54043	8.81602	1.210 up	0.311
TB16.3	Rv2185c	8.03676	7.48561	1.465 down	0.311
cdh	Rv2289	6.35336	5.92381	1.346 down	0.311
Rv2659c	Rv2659c	4.64823	4.17581	1.387 down	0.311
ctaD	Rv3043c	7.72510	8.57904	1.807 up	0.311
Rv3403c	Rv3403c	6.08767	5.38853	1.623 down	0.311
tcrY	Rv3764c	6.99889	6.34729	1.570 down	0.311
cydC	Rv1620c	4.58322	6.00664	2.682 up	0.314
Rv0224c	Rv0224c	4.67610	5.09199	1.334 up	0.315
mpt63	Rv1926c	8.93477	9.76172	1.773 up	0.315
Rv2118c	Rv2118c	5.61575	6.04167	1.343 up	0.315
che1	Rv2393	7.66342	8.00839	1.270 up	0.315
Rv0374c	Rv0374c	2.44517	3.45569	2.014 up	0.316
gpdA1	Rv0564c	6.69542	7.17981	1.398 up	0.316
Rv3435c	Rv3435c	7.43656	6.76178	1.596 down	0.316
Rv0089	Rv0089	5.88779	7.46828	2.990 up	0.317
mshA	Rv0486	7.80879	8.57980	1.706 up	0.317
vapB26	Rv0581	6.02270	6.62407	1.517 up	0.317
Rv2570	Rv2570	4.91965	4.74798	1.126 down	0.317
Rv0036c	Rv0036c	7.06523	6.72891	1.262 down	0.318
Rv1303	Rv1303	7.01249	7.96256	1.931 up	0.318
Rv3767c	Rv3767c	5.41799	5.81635	1.318 up	0.318
Rv0361	Rv0361	7.22828	6.57390	1.573 down	0.319
gpgP	Rv2419c	6.69385	6.95410	1.197 up	0.319
glmS	Rv3436c	6.95816	6.62240	1.262 down	0.319
mycP4	Rv3449	4.28313	3.65697	1.543 down	0.319
Rv0201c	Rv0201c	7.92246	8.28024	1.281 up	0.320
Rv0326	Rv0326	3.76332	4.11732	1.278 up	0.320
mgtC	Rv1811	7.48554	8.02908	1.457 up	0.320
miaA	Rv2727c	5.43511	5.96571	1.444 up	0.320
Rv3528c	Rv3528c	6.50542	6.04910	1.372 down	0.320
Rv2522c	Rv2522c	6.31246	7.03375	1.648 up	0.321
esxQ	Rv3017c	4.14048	4.96751	1.774 up	0.321
Rv0910	Rv0910	7.97081	7.65678	1.243 down	0.323
vapB35	Rv1962A	6.51283	6.02612	1.401 down	0.323
Rv2803	Rv2803	5.11813	4.06007	2.082 down	0.323
Rv3483c	Rv3483c	7.21405	6.52937	1.607 down	0.323
Rv3531c	Rv3531c	6.13843	5.54357	1.510 down	0.323
cydB	Rv1622c	5.09025	6.61607	2.879 up	0.324
Rv1894c	Rv1894c	6.69577	6.87703	1.133 up	0.324
rplI	Rv0056	8.22324	8.57102	1.272 up	0.325
PE6	Rv0335c	5.32906	5.69782	1.291 up	0.327
ccsA	Rv0529	6.84412	7.85517	2.015 up	0.327
Rv0849	Rv0849	5.04714	3.64218	2.648 down	0.327
mazE3	Rv1103c	8.13548	7.33622	1.740 down	0.327
Rv1462	Rv1462	8.20071	8.45432	1.192 up	0.327
mpt64	Rv1980c	8.64074	8.96806	1.254 up	0.327
ribF	Rv2786c	6.47956	6.17806	1.232 down	0.327
hisC2	Rv3772	5.77861	5.31435	1.379 down	0.327
Rv0219	Rv0219	2.84975	3.10000	1.189 up	0.328
phoT	Rv0820	7.54895	8.44541	1.861 up	0.328
Rv0830	Rv0830	7.00558	7.46179	1.371 up	0.328
blaC	Rv2068c	6.94735	6.59817	1.273 down	0.328
Rv3730c	Rv3730c	5.20632	4.89473	1.241 down	0.328
fmu	Rv1407	5.16931	5.61007	1.357 up	0.330
Rv1864c	Rv1864c	5.25732	5.00249	1.193 down	0.332
Rv3351c	Rv3351c	4.56641	3.77695	1.728 down	0.332
Rv1773c	Rv1773c	6.17397	6.84628	1.593 up	0.333
Rv2087	Rv2087	4.09118	3.27973	1.754 down	0.333
Rv2599	Rv2599	4.56717	3.97477	1.507 down	0.333
moxR2	Rv3692	6.85171	6.58508	1.202 down	0.334
umaA	Rv0469	8.08192	8.43524	1.277 up	0.335
Rv0828c	Rv0828c	3.55467	4.32244	1.702 up	0.335
Rv1116	Rv1116	6.14937	5.23396	1.886 down	0.335
vapC13	Rv1838c	7.17931	6.59713	1.497 down	0.335
Rv0123	Rv0123	4.34932	4.89860	1.463 up	0.337
Rv3167c	Rv3167c	2.57255	3.47018	1.863 up	0.337
relJ	Rv3357	3.96613	3.20400	1.695 down	0.337
Rv3906c	Rv3906c	6.22688	6.43689	1.156 up	0.337
argW	Rvnt28	-2.09917	2.79628	29.763 up	0.337
fadD7	Rv0119	5.10359	5.72318	1.536 up	0.338
cfp29	Rv0798c	7.23329	6.84542	1.308 down	0.338
Rv0987	Rv0987	5.42171	5.74176	1.248 up	0.338
canA	Rv1284	5.54481	4.39555	2.218 down	0.338
Rv2024c	Rv2024c	6.16517	5.97184	1.143 down	0.338
Rv2372c	Rv2372c	7.52103	7.95119	1.347 up	0.338
Rv2481c	Rv2481c	5.27765	5.55451	1.211 up	0.338
Rv0634A	Rv0634A	8.32426	7.62673	1.621 down	0.340
lppF	Rv1921c	4.58170	3.95532	1.543 down	0.340
ndkA	Rv2445c	7.71257	7.79033	1.055 up	0.340
mce1F	Rv0174	10.71240	10.46202	1.189 down	0.341
Rv1320c	Rv1320c	6.94657	7.18591	1.180 up	0.341
PPE36	Rv2108	6.26388	5.62222	1.560 down	0.341
fadD9	Rv2590	8.22603	9.12177	1.860 up	0.341
lprG	Rv1411c	9.04317	9.45306	1.328 up	0.342
Rv1616	Rv1616	7.86770	8.22168	1.278 up	0.342
arsC	Rv2643	4.87052	5.32960	1.374 up	0.342
purA	Rv0357c	5.85679	5.60238	1.192 down	0.344
mscL	Rv0985c	8.00130	8.37166	1.292 up	0.345
Rv3342	Rv3342	7.79175	7.45500	1.262 down	0.345
Rv0356c	Rv0356c	6.58357	6.42867	1.113 down	0.346
Rv1459c	Rv1459c	6.46448	6.01395	1.366 down	0.347
Rv1975	Rv1975	4.42324	4.98512	1.476 up	0.347
glnD	Rv2918c	5.86879	6.77294	1.871 up	0.347
fpg	Rv2924c	5.32826	5.86174	1.447 up	0.347
Rv3669	Rv3669	6.61950	6.19663	1.340 down	0.348
Rv3701c	Rv3701c	6.74480	6.97287	1.171 up	0.348
Rv0104	Rv0104	5.44041	6.18975	1.681 up	0.351
Rv2014	Rv2014	4.62659	4.95636	1.256 up	0.351
uvrD2	Rv3198c	7.04571	7.42190	1.297 up	0.351
mutT2	Rv1160	5.30686	4.77319	1.447 down	0.352
ltp1	Rv2790c	7.97039	8.81634	1.797 up	0.352
add	Rv3313c	6.44561	6.89243	1.363 up	0.352
hpt	Rv3624c	7.09105	7.34996	1.196 up	0.352
Rv1262c	Rv1262c	6.78479	6.10829	1.598 down	0.353
PPE35	Rv1918c	5.90018	5.49605	1.323 down	0.353
hemY	Rv2677c	6.84463	7.47199	1.544 up	0.353
Rv1667c	Rv1667c	4.72948	5.25018	1.434 up	0.354
Rv0515	Rv0515	7.33744	7.76885	1.348 up	0.355
PE_PGRS14	Rv0834c	5.85108	6.48865	1.555 up	0.355
Rv1271c	Rv1271c	7.34788	7.61218	1.201 up	0.355
Rv1627c	Rv1627c	7.90663	8.16731	1.198 up	0.355
ubiA	Rv3806c	8.05724	8.63975	1.497 up	0.355
yrbE2A	Rv0587	7.20933	7.60713	1.317 up	0.359
PE_PGRS46	Rv2634c	3.87667	3.46224	1.332 down	0.359
ugpA	Rv2835c	4.53197	5.33685	1.747 up	0.359
rplQ	Rv3456c	11.26671	12.20009	1.909 up	0.359
Rv3600c	Rv3600c	7.67779	7.33674	1.266 down	0.359
panC	Rv3602c	7.11552	6.74063	1.296 down	0.359
Rv3655c	Rv3655c	4.44584	5.11887	1.594 up	0.359
Rv2652c	Rv2652c	4.12173	4.49915	1.299 up	0.360
Rv2732c	Rv2732c	6.98011	7.38064	1.319 up	0.360
Rv0068	Rv0068	4.91107	4.71700	1.143 down	0.361
kmtR	Rv0827c	7.29648	7.53855	1.182 up	0.361
Rv1072	Rv1072	11.16315	11.41771	1.192 up	0.361
Rv2952	Rv2952	7.39848	7.64997	1.190 up	0.361
Rv2971	Rv2971	7.83704	7.56785	1.205 down	0.361
kshA	Rv3526	7.49812	7.23266	1.202 down	0.361
mtc28	Rv0040c	8.74139	8.19062	1.464 down	0.362
Rv0605	Rv0605	6.12554	6.74289	1.534 up	0.362
rpmC	Rv0709	11.72394	12.14741	1.341 up	0.362
Rv0713	Rv0713	6.45493	5.94991	1.419 down	0.362
Rv2418c	Rv2418c	6.10473	6.42079	1.244 up	0.362
nadD	Rv2421c	6.14323	5.68667	1.372 down	0.362
Rv2714	Rv2714	7.15822	7.42207	1.200 up	0.362
Rv3083	Rv3083	6.56857	7.75104	2.269 up	0.362
kshB	Rv3571	5.56007	5.15488	1.324 down	0.362
vapC43	Rv2872	6.12098	5.56971	1.465 down	0.363
Rv1006	Rv1006	8.75037	8.99861	1.187 up	0.364
Rv2426c	Rv2426c	7.36121	7.01792	1.268 down	0.364
Rv2484c	Rv2484c	7.86043	7.71580	1.105 down	0.364
Rv2666	Rv2666	5.10562	5.79596	1.613 up	0.364
Rv3466	Rv3466	5.91412	5.13582	1.715 down	0.364
mce4B	Rv3498c	7.96574	6.85779	2.155 down	0.364
hsaA	Rv3570c	7.84222	7.43379	1.327 down	0.364
Rv3510c	Rv3510c	5.91477	4.66882	2.371 down	0.366
purF	Rv0808	8.17947	8.54516	1.288 up	0.367
mcr	Rv1143	5.75962	6.21388	1.370 up	0.367
Rv1588c	Rv1588c	5.58596	4.61422	1.961 down	0.367
Rv1833c	Rv1833c	6.50842	6.87016	1.284 up	0.367
Rv2199c	Rv2199c	8.13587	9.05195	1.886 up	0.367
Rv2600	Rv2600	5.67360	5.25823	1.333 down	0.367
Rv2777c	Rv2777c	6.20159	6.47094	1.205 up	0.367
leuC	Rv2988c	7.78684	8.77583	1.984 up	0.367
ltp2	Rv3540c	5.71308	5.09943	1.530 down	0.367
hsp	Rv0251c	6.94956	7.63431	1.607 up	0.368
moeA2	Rv0438c	5.57011	5.93901	1.291 up	0.368
hemL	Rv0524	7.25346	8.45953	2.307 up	0.368
ccdA	Rv0527	7.08178	8.41950	2.527 up	0.368
hadC	Rv0637	9.07717	8.56765	1.423 down	0.368
mmsB	Rv0751c	6.29332	6.71050	1.335 up	0.368
PE_PGRS15	Rv0872c	7.97737	8.29092	1.242 up	0.368
sucC	Rv0951	7.74925	7.41976	1.256 down	0.368
Rv1291c	Rv1291c	2.69229	1.46153	2.346 down	0.368
Rv1481	Rv1481	8.79560	9.21845	1.340 up	0.368
Rv2197c	Rv2197c	8.28680	8.93751	1.569 up	0.368
Rv2223c	Rv2223c	6.65117	7.15712	1.420 up	0.368
Rv2319c	Rv2319c	4.35000	4.54072	1.141 up	0.368
ppsE	Rv2935	8.15807	8.59295	1.351 up	0.368
sdhD	Rv3317	6.64676	6.00713	1.557 down	0.368
Rv3541c	Rv3541c	6.24211	5.30579	1.913 down	0.368
acs	Rv3667	5.50300	5.38851	1.082 down	0.368
Rv3760	Rv3760	6.97059	6.55219	1.336 down	0.368
yrbE1A	Rv0167	10.17203	9.83334	1.264 down	0.369
Rv0200	Rv0200	7.16119	7.61274	1.367 up	0.369
pcaA	Rv0470c	9.03077	8.70296	1.255 down	0.369
purM	Rv0809	7.94827	8.37244	1.341 up	0.369
moaD2	Rv0868c	7.27085	6.95703	1.242 down	0.369
pepD	Rv0983	8.89998	9.45697	1.471 up	0.369
PE_PGRS20	Rv1068c	2.83744	3.81907	1.974 up	0.369
PE_PGRS27	Rv1450c	3.13313	3.56960	1.353 up	0.369
Rv1950c	Rv1950c	5.42510	4.84030	1.499 down	0.369
kasB	Rv2246	10.55248	10.25790	1.226 down	0.369
Rv2277c	Rv2277c	5.38861	5.10118	1.220 down	0.369
rocD2	Rv2321c	3.68843	4.65545	1.954 up	0.369
rocD1	Rv2322c	4.27665	5.09956	1.768 up	0.369
vapB40	Rv2595	7.18582	6.83845	1.272 down	0.369
Rv2885c	Rv2885c	5.93199	6.41855	1.401 up	0.369
Rv3070	Rv3070	4.99718	4.67399	1.251 down	0.369
Rv3412	Rv3412	10.95503	10.36268	1.507 down	0.369
Rv3437	Rv3437	6.51221	5.95626	1.470 down	0.369
PE_PGRS57	Rv3514	4.79221	5.22788	1.352 up	0.369
Rv3640c	Rv3640c	2.18866	2.78407	1.510 up	0.369
nadR	Rv0212c	6.38016	7.28934	1.877 up	0.370
Rv0272c	Rv0272c	6.89897	6.47786	1.338 down	0.370
sigK	Rv0445c	5.94844	5.59829	1.274 down	0.370
hemB	Rv0512	8.79057	9.53362	1.673 up	0.370
galE3	Rv0536	5.47981	5.93803	1.373 up	0.370
Rv0891c	Rv0891c	6.00430	5.44576	1.472 down	0.370
PPE26	Rv1789	7.92790	8.03027	1.073 up	0.370
mpa	Rv2115c	9.42005	9.61446	1.144 up	0.370
smpB	Rv3100c	6.72784	7.12845	1.320 up	0.370
Rv3104c	Rv3104c	7.47938	7.86075	1.302 up	0.370
Rv3471c	Rv3471c	3.29293	2.27649	2.022 down	0.370
fadE35	Rv3797	6.06773	6.42075	1.277 up	0.371
fadA2	Rv0243	9.38810	9.97204	1.498 up	0.372
Rv0430	Rv0430	8.18355	7.55442	1.546 down	0.372
Rv0616c	Rv0616c	6.26067	6.52349	1.199 up	0.372
nusG	Rv0639	10.28999	10.75427	1.379 up	0.372
mmaA2	Rv0644c	7.04383	6.29268	1.683 down	0.372
atsA	Rv0711	6.93248	7.43093	1.412 up	0.372
Rv0775	Rv0775	5.98376	5.80022	1.135 down	0.372
Rv1157c	Rv1157c	8.44525	8.72312	1.212 up	0.372
dfp	Rv1391	9.29648	9.92689	1.548 up	0.372
Rv1410c	Rv1410c	9.21893	9.73093	1.426 up	0.372
Rv2038c	Rv2038c	4.45075	5.09808	1.566 up	0.372
Rv2172c	Rv2172c	8.76379	9.24009	1.391 up	0.372
stp	Rv2333c	4.63775	4.12453	1.427 down	0.372
vapC18	Rv2546	2.98543	3.63153	1.564 up	0.372
ugpB	Rv2833c	3.84266	4.22054	1.299 up	0.372
Rv2887	Rv2887	6.23549	7.04420	1.751 up	0.372
Rv3081	Rv3081	5.68404	5.23178	1.368 down	0.372
Rv3085	Rv3085	5.50481	6.80879	2.469 up	0.372
Rv3161c	Rv3161c	6.16603	5.63697	1.442 down	0.372
Rv3405c	Rv3405c	5.86918	5.07992	1.728 down	0.372
Rv0837c	Rv0837c	3.24978	2.75863	1.405 down	0.373
PPE18	Rv1196	9.56038	10.07674	1.430 up	0.373
oppD	Rv1281c	5.90969	5.58948	1.248 down	0.373
Rv1480	Rv1480	8.87696	9.42598	1.463 up	0.373
Rv2507	Rv2507	7.34568	7.72877	1.304 up	0.373
Rv2642	Rv2642	5.72747	6.34976	1.539 up	0.373
cysA3	Rv3117	7.75208	7.63043	1.087 down	0.373
fadE28	Rv3544c	6.31877	5.44328	1.834 down	0.373
Rv3683	Rv3683	8.04626	8.23324	1.138 up	0.373
lpqJ	Rv0344c	5.19663	5.83641	1.558 up	0.375
Rv1116A	Rv1116A	5.37115	4.68770	1.605 down	0.375
Rv1118c	Rv1118c	6.34498	6.65149	1.236 up	0.375
Rv0063	Rv0063	6.06171	6.59103	1.443 up	0.376
Rv0740	Rv0740	6.97063	6.78721	1.135 down	0.376
Rv0961	Rv0961	6.65185	7.33443	1.605 up	0.376
qcrA	Rv2195	9.10933	10.25562	2.213 up	0.376
PPE69	Rv3892c	5.06208	5.49276	1.347 up	0.377
Rv1786	Rv1786	4.99936	4.01644	1.976 down	0.378
sigA	Rv2703	9.71970	9.99195	1.207 up	0.379
amiC	Rv2888c	8.67448	9.17278	1.412 up	0.379
Rv0012	Rv0012	7.32661	7.74273	1.334 up	0.380
Rv0223c	Rv0223c	5.48275	5.64066	1.115 up	0.380
iniB	Rv0341	9.32383	10.42116	2.139 up	0.380
Rv0521	Rv0521	3.45649	3.11084	1.270 down	0.380
Rv0922	Rv0922	8.28561	8.47220	1.138 up	0.380
Rv1106c	Rv1106c	7.11267	7.51275	1.319 up	0.380
Rv1401	Rv1401	6.35292	6.76877	1.334 up	0.380
Rv1624c	Rv1624c	6.34026	6.72653	1.307 up	0.380
fadE16	Rv1679	6.93821	7.37617	1.354 up	0.380
blaR	Rv1845c	7.06972	7.89035	1.766 up	0.380
Rv2077c	Rv2077c	3.84932	3.08240	1.701 down	0.380
qcrB	Rv2196	9.56726	10.64020	2.103 up	0.380
Rv2324	Rv2324	5.16193	5.61012	1.364 up	0.380
Rv2694c	Rv2694c	8.03412	7.57675	1.373 down	0.380
Rv2898c	Rv2898c	6.27565	6.94825	1.593 up	0.380
kdtB	Rv2965c	6.83127	6.62068	1.157 down	0.380
lipR	Rv3084	5.96988	7.15388	2.272 up	0.380
galE1	Rv3634c	7.60648	6.87119	1.664 down	0.380
Rv3769	Rv3769	7.37459	6.87766	1.411 down	0.380
Rv3863	Rv3863	9.04378	9.50588	1.377 up	0.380
Rv2574	Rv2574	6.55584	6.90705	1.275 up	0.381
Rv0494	Rv0494	4.65775	5.27386	1.532 up	0.382
Rv1405c	Rv1405c	7.52613	7.00745	1.432 down	0.382
mbtJ	Rv2385	3.95266	3.69046	1.199 down	0.382
hisT	Rvnt29	2.36480	3.53922	2.257 up	0.382
Rv2042c	Rv2042c	5.91423	6.69808	1.721 up	0.383
cobU	Rv0254c	4.88235	4.53655	1.270 down	0.384
Rv1364c	Rv1364c	6.42584	6.49510	1.049 up	0.387
nusA	Rv2841c	7.99729	8.49986	1.416 up	0.387
xylB	Rv0729	3.91359	4.28914	1.297 up	0.388
Rv0760c	Rv0760c	7.15718	6.68450	1.387 down	0.388
Rv0787A	Rv0787A	7.84116	7.24275	1.514 down	0.388
PE_PGRS12	Rv0832	5.73443	6.44572	1.637 up	0.388
fadD25	Rv1521	8.21367	8.47572	1.199 up	0.388
Rv1558	Rv1558	7.30035	7.61775	1.246 up	0.388
Rv1830	Rv1830	9.02616	8.85713	1.124 down	0.388
Rv2721c	Rv2721c	8.70359	8.52898	1.128 down	0.388
Rv2730	Rv2730	4.07226	4.87160	1.740 up	0.388
Rv2923c	Rv2923c	5.26438	5.50478	1.181 up	0.388
Rv3202c	Rv3202c	4.97390	5.73925	1.699 up	0.388
udgA	Rv0322	3.25636	3.02356	1.175 down	0.389
pncB2	Rv0573c	4.46092	3.87120	1.504 down	0.389
Rv2166c	Rv2166c	9.53990	8.74921	1.729 down	0.389
Rv2616	Rv2616	6.04859	5.65319	1.315 down	0.389
cut3	Rv3451	6.82616	6.08112	1.676 down	0.389
lepA	Rv2404c	5.66916	5.97185	1.233 up	0.391
Rv0204c	Rv0204c	7.05115	7.39396	1.268 up	0.393
sirR	Rv2788	7.09359	7.46883	1.297 up	0.393
rplA	Rv0641	10.69358	11.27311	1.494 up	0.394
rplX	Rv0715	10.02050	10.29433	1.209 up	0.394
rplO	Rv0723	10.45143	10.90550	1.369 up	0.394
Rv1132	Rv1132	8.16259	8.52485	1.285 up	0.394
Rv1191	Rv1191	5.10464	5.69920	1.510 up	0.394
fadD36	Rv1193	6.38274	6.81366	1.348 up	0.394
Rv1052	Rv1052	5.87226	5.31255	1.473 down	0.395
fadD22	Rv2948c	8.09324	8.56574	1.387 up	0.396
Rv1272c	Rv1272c	6.41366	6.78903	1.297 up	0.397
fadE19	Rv2500c	7.34622	7.08828	1.195 down	0.397
ilvB2	Rv3470c	4.18950	3.39669	1.732 down	0.397
Rv0822c	Rv0822c	8.25522	9.03234	1.713 up	0.398
rpmF	Rv0979A	7.51016	8.09689	1.501 up	0.398
Rv2256c	Rv2256c	9.75763	9.95975	1.150 up	0.398
usfY	Rv3288c	6.05637	6.65100	1.510 up	0.398
Rv3642c	Rv3642c	9.60011	8.71024	1.853 down	0.398
rpsF	Rv0053	7.95841	7.68445	1.209 down	0.400
Rv0190	Rv0190	9.16859	8.26011	1.877 down	0.400
mmpL11	Rv0202c	7.37979	7.66673	1.220 up	0.400
ggtA	Rv0773c	6.23492	6.58670	1.276 up	0.400
PE_PGRS28	Rv1452c	3.47125	4.55242	2.115 up	0.400
sirA	Rv2391	8.71996	8.97206	1.190 up	0.400
echA15	Rv2679	6.19957	6.53320	1.260 up	0.400
fdhF	Rv2900c	7.59953	8.09855	1.413 up	0.400
Rv3827c	Rv3827c	6.34567	6.66316	1.246 up	0.400
PE13	Rv1195	8.99433	9.66228	1.588 up	0.401
Rv1883c	Rv1883c	11.14163	11.62977	1.402 up	0.401
wag31	Rv2145c	10.33172	10.55012	1.163 up	0.401
drrB	Rv2937	7.58319	8.00324	1.337 up	0.404
Rv1062	Rv1062	5.33253	5.85688	1.438 up	0.405
lipT	Rv2045c	6.16995	5.91328	1.194 down	0.405
trpG	Rv0013	7.90710	8.19500	1.220 up	0.406
Rv0480c	Rv0480c	5.61615	5.80173	1.137 up	0.406
dop	Rv2112c	7.45169	7.88954	1.354 up	0.406
ctaE	Rv2193	8.86945	9.75623	1.849 up	0.406
Rv2688c	Rv2688c	6.26486	6.03074	1.176 down	0.406
leuD	Rv2987c	7.37962	8.42261	2.060 up	0.406
Rv3058c	Rv3058c	7.55317	7.01495	1.452 down	0.406
fadE30	Rv3560c	4.04271	4.88454	1.792 up	0.406
glpQ1	Rv3842c	10.95373	11.94702	1.990 up	0.406
eccA2	Rv3884c	6.77728	7.22838	1.367 up	0.406
fabD2	Rv0649	4.02979	4.25075	1.165 up	0.407
Rv1458c	Rv1458c	6.74255	6.41464	1.255 down	0.407
Rv0439c	Rv0439c	5.43044	5.12080	1.239 down	0.408
Rv3690	Rv3690	6.33299	5.91738	1.333 down	0.408
helZ	Rv2101	6.27558	5.85084	1.342 down	0.409
Rv1752	Rv1752	5.69603	6.74943	2.075 up	0.410
Rv2205c	Rv2205c	4.85159	4.48273	1.291 down	0.411
hupB	Rv2986c	11.34023	11.92680	1.501 up	0.411
Rv3069	Rv3069	5.07743	4.75772	1.248 down	0.411
hab	Rv3078	5.63912	5.32147	1.246 down	0.411
lipW	Rv0217c	4.93223	5.32933	1.316 up	0.413
hemD	Rv0511	9.58604	10.19640	1.526 up	0.413
Rv0647c	Rv0647c	7.13179	7.31172	1.132 up	0.414
mfd	Rv1020	6.14138	6.69792	1.470 up	0.414
trxB1	Rv1471	6.17058	6.47087	1.231 up	0.414
lipD	Rv1923	7.03722	7.35595	1.247 up	0.414
ftsW	Rv2154c	8.98527	9.34202	1.280 up	0.414
Rv3032A	Rv3032A	6.01884	5.66747	1.275 down	0.414
Rv3212	Rv3212	9.57037	10.61068	2.056 up	0.414
Rv3353c	Rv3353c	3.77798	1.97783	3.482 down	0.414
Rv3814c	Rv3814c	7.03583	7.57085	1.448 up	0.414
rpmD	Rv0722	10.32944	10.73471	1.324 up	0.415
mprB	Rv0982	8.38404	9.08916	1.630 up	0.415
ctaB	Rv1451	7.33702	8.31396	1.968 up	0.415
bacA	Rv1819c	4.93205	4.61017	1.249 down	0.415
Rv1871c	Rv1871c	11.35776	11.74621	1.308 up	0.415
caeA	Rv2224c	7.40856	7.72694	1.246 up	0.415
smtB	Rv2358	6.94720	6.59594	1.275 down	0.415
Rv2488c	Rv2488c	4.32366	3.99495	1.255 down	0.415
Rv2614A	Rv2614A	5.18259	6.03669	1.807 up	0.415
Rv2648	Rv2648	4.22444	4.56212	1.263 up	0.415
Rv2656c	Rv2656c	7.47677	7.90471	1.345 up	0.415
Rv3851	Rv3851	6.86192	6.25475	1.523 down	0.415
PE_PGRS22	Rv1091	5.17398	5.54284	1.291 up	0.417
cfp21	Rv1984c	6.15225	5.90387	1.187 down	0.417
aroB	Rv2538c	7.51970	7.95088	1.348 up	0.417
Rv0520	Rv0520	4.33733	2.62508	3.276 down	0.418
Rv0882	Rv0882	6.89285	6.57022	1.250 down	0.419
Rv1882c	Rv1882c	8.65348	9.29095	1.555 up	0.419
dosT	Rv2027c	5.89105	7.32629	2.704 up	0.419
Rv0004	Rv0004	6.67409	7.00026	1.253 up	0.420
menB	Rv0548c	6.82527	7.08470	1.196 up	0.420
Rv1048c	Rv1048c	4.27159	3.73181	1.453 down	0.420
PE_PGRS23	Rv1243c	4.19605	5.10209	1.873 up	0.420
Rv1375	Rv1375	6.75862	6.14629	1.528 down	0.420
Rv2410c	Rv2410c	7.02520	6.81752	1.154 down	0.420
PPE42	Rv2608	6.06313	5.86662	1.145 down	0.420
lpdC	Rv0462	8.24082	8.49970	1.196 up	0.423
Rv2843	Rv2843	5.89534	5.68965	1.153 down	0.423
ftsX	Rv3101c	6.88930	7.00615	1.084 up	0.423
rpsM	Rv3460c	11.25402	12.02642	1.708 up	0.423
Rv3631	Rv3631	5.73461	6.03695	1.233 up	0.423
Rv1722	Rv1722	4.63956	4.50485	1.097 down	0.425
Rv2929	Rv2929	6.36698	6.07066	1.228 down	0.425
Rv0477	Rv0477	8.82077	9.14374	1.250 up	0.426
Rv0628c	Rv0628c	6.82012	7.05346	1.175 up	0.426
rpfB	Rv1009	7.85476	8.36982	1.429 up	0.426
kdpD	Rv1028c	5.16617	4.99197	1.128 down	0.426
Rv1179c	Rv1179c	6.96618	7.59455	1.545 up	0.426
lysA	Rv1293	7.14780	7.66510	1.431 up	0.426
zwf2	Rv1447c	7.98131	7.62400	1.281 down	0.426
adh	Rv1530	4.74207	4.43380	1.238 down	0.426
blaI	Rv1846c	9.57165	10.43835	1.823 up	0.426
efp	Rv2534c	8.70747	8.44367	1.200 down	0.426
vapC20	Rv2549c	6.31690	5.99868	1.246 down	0.426
rbfA	Rv2838c	9.69108	10.19241	1.415 up	0.426
mutY	Rv3589	6.22401	5.60602	1.534 down	0.426
Rv0338c	Rv0338c	8.40711	8.69023	1.216 up	0.427
Rv0349	Rv0349	5.69794	4.94084	1.690 down	0.427
Rv1567c	Rv1567c	5.92841	5.27194	1.576 down	0.427
Rv1592c	Rv1592c	6.97445	6.07258	1.868 down	0.427
sigB	Rv2710	10.33717	10.76852	1.348 up	0.427
Rv3054c	Rv3054c	3.92173	4.51153	1.505 up	0.427
Rv0323c	Rv0323c	4.97246	4.85542	1.084 down	0.428
Rv0258c	Rv0258c	5.16765	5.52493	1.281 up	0.429
Rv0380c	Rv0380c	5.49182	6.05135	1.473 up	0.429
mprA	Rv0981	7.39414	7.92164	1.441 up	0.429
espD	Rv3614c	9.49299	8.51047	1.975 down	0.429
Rv3678A	Rv3678A	8.20247	7.58854	1.530 down	0.429
atpA	Rv1308	9.13203	9.64989	1.431 up	0.430
Rv2715	Rv2715	8.35770	8.58427	1.170 up	0.431
Rv0140	Rv0140	7.53787	7.65538	1.084 up	0.432
Rv0308	Rv0308	6.66936	7.04733	1.299 up	0.432
Rv2554c	Rv2554c	8.27318	9.21693	1.923 up	0.433
Rv2781c	Rv2781c	7.93783	8.45976	1.435 up	0.433
Rv3259	Rv3259	7.50012	8.00678	1.420 up	0.433
ponA1	Rv0050	8.08902	8.38454	1.227 up	0.434
Rv0100	Rv0100	5.49726	5.63126	1.097 up	0.434
php	Rv0230c	6.08630	5.17542	1.880 down	0.434
Rv3091	Rv3091	6.37408	6.71362	1.265 up	0.434
Rv0007	Rv0007	8.26484	8.70973	1.361 up	0.435
Rv0122	Rv0122	4.28210	4.73296	1.366 up	0.435
Rv2305	Rv2305	4.85066	5.03864	1.139 up	0.435
Rv2387	Rv2387	6.77883	7.27026	1.405 up	0.435
lipP	Rv2463	7.97815	8.17283	1.144 up	0.435
Rv2733c	Rv2733c	6.44048	6.75684	1.245 up	0.435
mas	Rv2940c	9.39786	9.83562	1.354 up	0.435
nrdI	Rv3052c	10.05857	9.92112	1.099 down	0.435
Rv1978	Rv1978	5.84403	5.63402	1.156 down	0.436
ctpH	Rv0425c	7.93661	8.27597	1.265 up	0.437
Rv0959	Rv0959	6.36606	6.62173	1.193 up	0.437
priA	Rv1402	5.62174	6.18954	1.482 up	0.437
Rv2100	Rv2100	6.08811	6.21176	1.089 up	0.437
Rv2877c	Rv2877c	7.22045	7.57586	1.279 up	0.437
Rv2963	Rv2963	6.00608	5.26488	1.671 down	0.437
Rv2979c	Rv2979c	6.33363	6.64449	1.240 up	0.437
purH	Rv0957	6.44907	6.23741	1.158 down	0.438
pyrR	Rv1379	6.43655	6.05459	1.303 down	0.438
Rv1634	Rv1634	6.89946	7.48770	1.503 up	0.438
metC	Rv3340	7.13951	6.60941	1.444 down	0.438
Rv0333	Rv0333	5.75496	5.31543	1.356 down	0.439
metZ	Rv0391	6.71711	6.48449	1.174 down	0.439
Rv0412c	Rv0412c	7.86575	7.33817	1.441 down	0.439
rpoA	Rv3457c	10.90745	11.73897	1.779 up	0.439
fbiC	Rv1173	8.53260	8.90274	1.292 up	0.440
modB	Rv1858	6.04173	5.74945	1.224 down	0.440
Rv2191	Rv2191	4.66809	5.07129	1.322 up	0.440
gcvT	Rv2211c	6.58242	6.45336	1.093 down	0.440
lipN	Rv2970c	7.52275	7.38745	1.098 down	0.440
serV	Rvnt41	2.46169	5.12350	6.328 up	0.440
PE_PGRS25	Rv1396c	8.07298	8.93938	1.823 up	0.441
oppC	Rv1282c	6.01295	5.74131	1.207 down	0.442
Rv0879c	Rv0879c	6.33858	6.11001	1.171 down	0.443
Rv1519	Rv1519	4.18757	3.29843	1.852 down	0.444
PPE11	Rv0453	3.81203	3.91980	1.077 up	0.446
Rv1217c	Rv1217c	6.65793	7.27700	1.535 up	0.446
Rv2423	Rv2423	4.05967	3.84511	1.160 down	0.446
Rv2807	Rv2807	2.35291	2.14033	1.158 down	0.446
Rv0135c	Rv0135c	8.03671	7.77219	1.201 down	0.448
Rv0406c	Rv0406c	5.65330	6.29972	1.565 up	0.448
Rv0597c	Rv0597c	7.62607	8.26994	1.562 up	0.448
sigI	Rv1189	4.42014	5.23480	1.758 up	0.448
trxA	Rv1470	5.42539	4.69520	1.658 down	0.448
mce3R	Rv1963c	5.04278	4.79310	1.188 down	0.448
Rv2028c	Rv2028c	8.12671	10.67916	5.866 up	0.448
PE_PGRS38	Rv2162c	9.03665	9.20501	1.123 up	0.448
Rv2286c	Rv2286c	5.04969	5.18297	1.096 up	0.448
ahpD	Rv2429	8.15247	8.91669	1.698 up	0.448
lipQ	Rv2485c	6.57568	5.79753	1.714 down	0.448
aroF	Rv2540c	8.08303	8.59542	1.426 up	0.448
lppB	Rv2544	3.99427	4.33868	1.269 up	0.448
serB2	Rv3042c	7.39099	8.26998	1.839 up	0.448
Rv3643	Rv3643	1.88198	2.95901	2.109 up	0.448
sodC	Rv0432	8.13483	7.89661	1.179 down	0.449
Rv1890c	Rv1890c	3.92069	4.29912	1.299 up	0.449
aftB	Rv3805c	7.79505	8.25729	1.377 up	0.449
rpsR1	Rv0055	7.59842	7.89708	1.230 up	0.450
gmhB	Rv0114	5.68463	5.26587	1.336 down	0.450
cbs	Rv1077	7.48486	7.65507	1.125 up	0.450
atpH	Rv1307	9.16955	9.78957	1.536 up	0.450
Rv1920	Rv1920	5.52253	5.02001	1.416 down	0.450
fadE18	Rv1933c	6.87209	7.35917	1.401 up	0.450
tatC	Rv2093c	8.00946	8.35196	1.267 up	0.450
Rv2179c	Rv2179c	3.99144	3.48145	1.424 down	0.450
Rv3050c	Rv3050c	9.39659	9.93514	1.452 up	0.450
whiB3	Rv3416	7.64388	7.04793	1.511 down	0.450
esxE	Rv3904c	4.84300	5.32602	1.397 up	0.450
PPE14	Rv0915c	4.02052	4.26392	1.183 up	0.452
thrB	Rv1296	7.17836	7.69625	1.431 up	0.452
Rv2113	Rv2113	5.27976	5.62692	1.272 up	0.452
qcrC	Rv2194	8.76936	9.80080	2.044 up	0.452
recO	Rv2362c	6.45362	6.89202	1.355 up	0.452
ceoB	Rv2691	6.41585	6.21532	1.149 down	0.452
dfrA	Rv2763c	7.08589	6.62888	1.372 down	0.452
thyX	Rv2754c	4.17338	3.98689	1.137 down	0.453
Rv2775	Rv2775	6.33497	6.02284	1.241 down	0.453
Rv3226c	Rv3226c	5.56377	6.18123	1.534 up	0.453
PPE65	Rv3621c	3.18436	3.55623	1.294 up	0.453
nmtR	Rv3744	6.65913	6.30039	1.282 down	0.453
PPE5	Rv0304c	5.33558	4.89395	1.358 down	0.454
secE2	Rv0379	3.50547	4.17351	1.588 up	0.454
Rv0428c	Rv0428c	5.24508	4.98343	1.198 down	0.454
Rv1081c	Rv1081c	5.57310	5.24075	1.259 down	0.454
gcvH	Rv1826	8.86766	8.69677	1.125 down	0.454
Rv3780	Rv3780	7.49584	7.20025	1.227 down	0.454
Rv0197	Rv0197	4.96415	5.38470	1.338 up	0.455
echA6	Rv0905	7.44701	6.95275	1.408 down	0.455
Rv3468c	Rv3468c	4.81612	4.18338	1.550 down	0.455
lsr2	Rv3597c	10.00364	9.74383	1.197 down	0.455
ilvE	Rv2210c	7.34440	7.69850	1.278 up	0.456
rpsK	Rv3459c	10.92566	11.74787	1.768 up	0.457
asd	Rv3708c	7.63428	8.11602	1.396 up	0.457
Rv0606	Rv0606	6.74920	7.26461	1.429 up	0.458
cysA2	Rv0815c	7.74774	7.63199	1.083 down	0.458
Rv0825c	Rv0825c	5.76793	5.47980	1.221 down	0.458
Rv1063c	Rv1063c	6.07365	6.58996	1.430 up	0.458
Rv1352	Rv1352	7.84023	7.48729	1.277 down	0.458
Rv1473A	Rv1473A	6.51811	5.93195	1.501 down	0.458
dctA	Rv2443	7.97623	8.48479	1.422 up	0.458
PPE44	Rv2770c	6.15854	5.81807	1.266 down	0.458
Rv3329	Rv3329	6.68731	6.03797	1.568 down	0.458
Rv3359	Rv3359	4.93412	4.32408	1.526 down	0.458
Rv3488	Rv3488	5.44338	4.74730	1.620 down	0.458
Rv3770c	Rv3770c	5.73185	5.34732	1.305 down	0.458
Rv1322	Rv1322	8.44511	9.14543	1.624 up	0.459
fadD1	Rv1750c	4.73711	5.04114	1.234 up	0.459
Rv0393	Rv0393	5.38403	5.84287	1.374 up	0.460
trcS	Rv1032c	5.31054	5.01651	1.226 down	0.460
Rv1232c	Rv1232c	6.34809	6.79007	1.358 up	0.460
Rv1463	Rv1463	8.02876	8.19915	1.125 up	0.460
tlyA	Rv1694	6.88469	7.29622	1.330 up	0.460
ctaC	Rv2200c	9.08287	9.83460	1.683 up	0.460
proS	Rv2845c	6.93596	7.15263	1.162 up	0.460
cyp136	Rv3059	6.50303	6.20243	1.231 down	0.460
Rv3196	Rv3196	5.80120	5.49711	1.234 down	0.460
Rv3434c	Rv3434c	6.56419	5.81606	1.679 down	0.460
PE31	Rv3477	10.36764	10.00441	1.286 down	0.460
echA19	Rv3516	5.12178	4.53507	1.501 down	0.460
Rv0027	Rv0027	6.24579	6.01307	1.175 down	0.461
gpm1	Rv0489	6.65106	7.01346	1.285 up	0.461
recD	Rv0629c	5.22893	5.77012	1.455 up	0.461
fadD14	Rv1058	5.23371	4.92473	1.238 down	0.461
Rv2752c	Rv2752c	7.55836	7.94128	1.303 up	0.461
Rv2776c	Rv2776c	5.08060	5.45434	1.295 up	0.461
vapB1	Rv0064A	6.29349	6.45642	1.119 up	0.462
Rv0528	Rv0528	7.28880	8.46522	2.260 up	0.462
Rv0615	Rv0615	7.18073	6.84229	1.264 down	0.462
Rv0863	Rv0863	8.36336	7.91256	1.366 down	0.462
Rv0958	Rv0958	6.85026	6.69226	1.115 down	0.462
Rv1021	Rv1021	6.24276	6.70273	1.375 up	0.462
Rv1506c	Rv1506c	5.53053	5.81624	1.219 up	0.462
Rv1556	Rv1556	5.47070	5.04107	1.346 down	0.462
Rv1869c	Rv1869c	8.08234	8.61579	1.447 up	0.462
lppE	Rv1881c	8.31883	8.73448	1.333 up	0.462
cobL	Rv2072c	4.77639	4.46177	1.243 down	0.462
parD2	Rv2142A	7.22122	6.43041	1.730 down	0.462
Rv2409c	Rv2409c	7.23189	6.65113	1.495 down	0.462
Rv2854	Rv2854	4.68092	4.54452	1.099 down	0.462
Rv2957	Rv2957	7.51095	7.23993	1.206 down	0.462
Rv2991	Rv2991	5.81665	6.27473	1.373 up	0.462
Rv3492c	Rv3492c	8.70895	7.98546	1.651 down	0.462
Rv3700c	Rv3700c	6.40283	6.63978	1.178 up	0.462
ctpJ	Rv3743c	6.47278	7.13047	1.577 up	0.462
metT	Rvnt07	6.58776	5.81025	1.714 down	0.462
Rv0540	Rv0540	5.03770	5.45473	1.335 up	0.463
PE9	Rv1088	1.47602	2.23061	1.687 up	0.463
sigC	Rv2069	6.43722	7.31852	1.842 up	0.463
Rv2257c	Rv2257c	6.37447	6.87042	1.410 up	0.463
PE26	Rv2519	7.10965	7.25643	1.107 up	0.463
glnA4	Rv2860c	6.41703	6.91496	1.412 up	0.463
pcnA	Rv3907c	5.91938	6.34378	1.342 up	0.463
Rv0268c	Rv0268c	7.87720	7.14760	1.658 down	0.464
htpX	Rv0563	7.41590	7.85304	1.353 up	0.464
PPE13	Rv0878c	6.24903	6.36594	1.084 up	0.464
pepR	Rv2782c	9.00522	9.52568	1.434 up	0.464
Rv0525	Rv0525	6.45047	7.96204	2.851 up	0.465
Rv0559c	Rv0559c	9.64512	9.07873	1.480 down	0.465
Rv2219	Rv2219	8.21075	8.47705	1.202 up	0.465
Rv2812	Rv2812	1.42223	3.22352	3.485 up	0.465
gatC	Rv3012c	4.93509	4.21177	1.650 down	0.465
hsaE	Rv3536c	6.39137	5.64075	1.682 down	0.465
glf	Rv3809c	6.77375	6.28002	1.408 down	0.465
mbtC	Rv2382c	4.52260	3.92285	1.515 down	0.466
thiO	Rv0415	5.30406	4.91124	1.312 down	0.467
Rv1999c	Rv1999c	2.33902	3.46287	2.179 up	0.467
TB27.3	Rv0577	7.80052	7.95065	1.109 up	0.468
Rv0786c	Rv0786c	5.58945	5.86300	1.208 up	0.468
Rv2532c	Rv2532c	7.58998	7.29034	1.230 down	0.468
Rv2943A	Rv2943A	3.88506	3.77008	1.082 down	0.468
Rv0452	Rv0452	4.04167	3.67112	1.292 down	0.470
bioF1	Rv1569	5.85877	6.45378	1.510 up	0.470
Rv2039c	Rv2039c	3.92697	4.69745	1.705 up	0.470
Rv2311	Rv2311	4.48317	4.02078	1.377 down	0.470
Rv2438A	Rv2438A	5.05586	6.46397	2.653 up	0.470
arsB1	Rv2685	6.79473	7.01456	1.164 up	0.470
Rv2862c	Rv2862c	5.18698	4.95303	1.176 down	0.470
hsaF	Rv3534c	6.25325	5.76068	1.406 down	0.470
hemE	Rv2678c	6.97591	7.49657	1.434 up	0.471
Rv0487	Rv0487	7.41110	7.93471	1.437 up	0.473
PE_PGRS4	Rv0279c	4.73691	5.32918	1.507 up	0.474
murB	Rv0482	5.54568	5.71272	1.122 up	0.474
Rv0614	Rv0614	2.47461	1.80894	1.586 down	0.474
Rv1128c	Rv1128c	4.14746	5.18889	2.058 up	0.474
nicT	Rv2856	6.04032	5.64684	1.313 down	0.474
fadE22	Rv3061c	6.25660	5.40462	1.804 down	0.474
Rv3098A	Rv3098A	7.71962	7.86602	1.106 up	0.474
Rv1120c	Rv1120c	4.02881	3.53453	1.408 down	0.475
Rv2620c	Rv2620c	5.73254	5.94589	1.159 up	0.475
dppA	Rv3666c	4.93338	4.61522	1.246 down	0.475
apa	Rv1860	6.97719	6.53032	1.363 down	0.477
Rv0196	Rv0196	4.01774	4.77715	1.692 up	0.478
vapC48	Rv3697c	7.28193	6.80888	1.388 down	0.479
speE	Rv2601	5.10181	4.79068	1.240 down	0.480
Rv2681	Rv2681	7.66179	8.16089	1.413 up	0.480
Rv2975c	Rv2975c	6.51516	6.20228	1.242 down	0.480
Rv2980	Rv2980	5.24009	5.52539	1.218 up	0.480
Rv3680	Rv3680	9.78609	9.64392	1.103 down	0.480
rplN	Rv0714	9.47241	9.28724	1.136 down	0.481
argC	Rv1652	4.61006	4.11370	1.410 down	0.481
idi	Rv1745c	6.95440	7.51871	1.478 up	0.481
Rv2272	Rv2272	6.47924	6.22107	1.195 down	0.481
Rv0907	Rv0907	6.20303	5.77945	1.341 down	0.482
mbtK	Rv1347c	5.16719	4.69079	1.391 down	0.482
yjcE	Rv2287	4.86736	4.65654	1.157 down	0.482
Rv2512c	Rv2512c	6.53362	6.96235	1.346 up	0.482
relA	Rv2583c	8.01173	7.79438	1.162 down	0.482
Rv2672	Rv2672	6.30887	6.62215	1.242 up	0.482
Rv2797c	Rv2797c	4.64786	4.38742	1.197 down	0.482
mazE9	Rv2801A	5.48873	4.98831	1.414 down	0.482
ppsB	Rv2932	6.79698	7.11108	1.243 up	0.482
ilvX	Rv3509c	7.06546	6.42783	1.555 down	0.482
Rv3822	Rv3822	6.60531	6.89609	1.223 up	0.482
Rv0358	Rv0358	4.15868	3.60454	1.468 down	0.483
Rv1357c	Rv1357c	4.75210	4.97895	1.170 up	0.483
Rv2298	Rv2298	6.93565	7.00722	1.050 up	0.483
Rv2704	Rv2704	7.66387	8.19181	1.441 up	0.483
serA1	Rv2996c	7.12659	7.50879	1.303 up	0.483
echA18	Rv3373	5.90360	5.31667	1.502 down	0.483
mshB	Rv1170	5.75250	6.08790	1.261 up	0.485
Rv1443c	Rv1443c	6.59314	6.78165	1.139 up	0.485
ugpE	Rv2834c	3.86102	4.47491	1.530 up	0.485
rpsI	Rv3442c	9.45298	9.81327	1.283 up	0.486
tcrX	Rv3765c	4.99940	5.12192	1.088 up	0.486
echA2	Rv0456c	4.46353	4.03355	1.347 down	0.487
Rv1084	Rv1084	5.92993	6.29011	1.283 up	0.487
glyA1	Rv1093	7.72758	8.02243	1.226 up	0.487
tyrS	Rv1689	6.14237	5.93870	1.151 down	0.487
Rv3087	Rv3087	6.01006	6.68629	1.597 up	0.487
panD	Rv3601c	7.41978	6.99558	1.341 down	0.487
rmlB	Rv3464	8.44439	7.74873	1.619 down	0.488
Rv1055	Rv1055	5.93219	5.54137	1.311 down	0.489
Rv2050	Rv2050	8.63719	8.32364	1.242 down	0.491
pknA	Rv0015c	8.27060	8.68010	1.328 up	0.493
Rv0199	Rv0199	6.00710	6.32351	1.245 up	0.493
Rv0383c	Rv0383c	9.17310	9.51718	1.269 up	0.493
Rv0441c	Rv0441c	7.77839	7.64305	1.098 down	0.493
cmaA2	Rv0503c	8.63164	8.15581	1.390 down	0.493
rpsL	Rv0682	9.54608	10.07857	1.446 up	0.493
emrB	Rv0783c	6.14023	5.94694	1.143 down	0.493
Rv0826	Rv0826	9.52648	9.89146	1.287 up	0.493
Rv1273c	Rv1273c	5.01747	4.69624	1.249 down	0.493
mbtN	Rv1346	6.29297	6.10279	1.140 down	0.493
whiA	Rv1423	6.86733	7.31513	1.363 up	0.493
Rv1693	Rv1693	7.92957	7.61974	1.239 down	0.493
glnA3	Rv1878	5.09131	5.38024	1.221 up	0.493
mce3F	Rv1971	3.88967	3.18975	1.624 down	0.493
Rv2133c	Rv2133c	7.34463	7.55720	1.158 up	0.493
trpD	Rv2192c	5.76614	6.16702	1.320 up	0.493
Rv2267c	Rv2267c	4.02955	3.28619	1.674 down	0.493
cysE	Rv2335	7.78761	7.37068	1.335 down	0.493
pgsA1	Rv2612c	6.79361	7.32221	1.442 up	0.493
fadD28	Rv2941	9.07699	9.28339	1.153 up	0.493
Rv3015c	Rv3015c	4.49115	4.79190	1.231 up	0.493
mmr	Rv3065	5.49418	5.13976	1.278 down	0.493
sdhA	Rv3318	6.82187	6.32877	1.407 down	0.493
dacB1	Rv3330	7.48064	6.44071	2.056 down	0.493
rpsD	Rv3458c	11.19576	11.79588	1.515 up	0.493
lpqG	Rv3623	6.49198	6.79561	1.234 up	0.493
Rv3632	Rv3632	5.32309	5.58525	1.199 up	0.493
Rv3718c	Rv3718c	6.68166	6.33619	1.270 down	0.493
Rv3723	Rv3723	8.06282	8.40787	1.270 up	0.493
Rv3750c	Rv3750c	6.16869	5.78303	1.306 down	0.493
Rv3337	Rv3337	7.02645	6.61783	1.327 down	0.494
adk	Rv0733	8.50528	8.29410	1.157 down	0.495
Rv0870c	Rv0870c	8.66264	8.46804	1.144 down	0.495
pimE	Rv1159	6.38348	6.26105	1.088 down	0.495
Rv1524	Rv1524	5.50505	5.79058	1.218 up	0.495
Rv1619	Rv1619	5.62952	6.03373	1.323 up	0.495
PE_PGRS32	Rv1803c	4.95894	4.63875	1.248 down	0.495
Rv2189c	Rv2189c	6.47189	6.92248	1.366 up	0.495
rpmB1	Rv0105c	2.87593	3.74506	1.826 up	0.496
Rv0726c	Rv0726c	7.01234	6.90622	1.076 down	0.496
narH	Rv1162	8.96522	9.11297	1.107 up	0.496
lpqY	Rv1235	6.00202	6.36152	1.282 up	0.496
murA	Rv1315	7.00300	6.62340	1.300 down	0.496
fmt	Rv1406	5.50375	5.63181	1.092 up	0.496
Rv1772	Rv1772	8.18190	8.47183	1.222 up	0.496
Rv2141c	Rv2141c	5.73052	5.61353	1.084 down	0.496
Rv2235	Rv2235	6.33558	6.73489	1.318 up	0.496
Rv2248	Rv2248	7.82835	7.54320	1.218 down	0.496
ldtB	Rv2518c	6.66136	6.14921	1.426 down	0.496
Rv3633	Rv3633	8.47866	7.44245	2.050 down	0.496
metV	Rvnt24	4.22646	5.26253	2.050 up	0.496
whiB1	Rv3219	11.95353	12.33741	1.304 up	0.497
Rv1422	Rv1422	7.14624	7.69828	1.466 up	0.498
Rv1945	Rv1945	5.17563	5.35414	1.131 up	0.498
Rv3776	Rv3776	5.56229	5.23423	1.255 down	0.498
vapB10	Rv1398c	12.33263	12.70661	1.295 up	0.499
Rv1729c	Rv1729c	5.80315	5.52273	1.214 down	0.499
hemN	Rv2388c	6.99484	6.71052	1.217 down	0.499
cysT	Rv2399c	6.80347	6.99244	1.139 up	0.499
alaS	Rv2555c	9.26980	9.74901	1.393 up	0.499
nagA	Rv3332	6.92840	6.51111	1.335 down	0.499
aftA	Rv3792	5.87358	5.60047	1.208 down	0.499
Rv1998c	Rv1998c	6.67878	8.03779	2.565 up	0.500
Rv2960c	Rv2960c	4.63358	5.09671	1.378 up	0.500
Rv3722c	Rv3722c	8.31048	8.65880	1.273 up	0.500
Rv1211	Rv1211	10.41785	9.85687	1.475 down	0.503
epiA	Rv1512	6.94242	6.64457	1.229 down	0.503
vapB18	Rv2545	2.92376	3.96963	2.064 up	0.503
ppsA	Rv2931	7.58871	7.83516	1.186 up	0.503
agpS	Rv3107c	5.98923	6.22897	1.180 up	0.503
Rv3122	Rv3122	7.34250	6.06681	2.421 down	0.503
lprN	Rv3495c	8.54140	7.68180	1.814 down	0.503
Rv3843c	Rv3843c	8.42872	8.92460	1.410 up	0.503
PE_PGRS2	Rv0124	3.39549	3.65132	1.194 up	0.506
pntAb	Rv0156	7.30206	7.46448	1.119 up	0.506
Rv0459	Rv0459	7.31648	7.67486	1.281 up	0.506
Rv1312	Rv1312	7.81262	8.20657	1.313 up	0.506
hisA	Rv1603	7.61659	8.24985	1.551 up	0.506
cysA1	Rv2397c	7.67072	8.10717	1.353 up	0.506
Rv2867c	Rv2867c	8.84398	9.06880	1.168 up	0.506
Rv2915c	Rv2915c	6.36345	6.63726	1.209 up	0.506
ftsZ	Rv2150c	9.45345	9.91477	1.376 up	0.507
Rv2240c	Rv2240c	6.46473	6.11758	1.272 down	0.507
Rv2689c	Rv2689c	4.61453	5.11095	1.410 up	0.507
rimM	Rv2907c	6.23374	6.66371	1.347 up	0.507
serC	Rv0884c	6.65543	6.45678	1.147 down	0.510
cyp128	Rv2268c	3.85564	3.43992	1.333 down	0.510
Rv3813c	Rv3813c	6.74313	7.21657	1.388 up	0.510
atpF	Rv1306	9.43074	9.89561	1.380 up	0.511
Rv3064c	Rv3064c	4.82979	4.66988	1.117 down	0.511
lipV	Rv3203	5.76119	6.15687	1.315 up	0.512
Rv0526	Rv0526	7.36898	8.51494	2.212 up	0.513
Rv3684	Rv3684	8.02212	8.23958	1.162 up	0.513
Rv1337	Rv1337	8.12636	8.27529	1.108 up	0.514
ideR	Rv2711	9.29161	9.70762	1.334 up	0.514
truA	Rv3455c	8.95847	9.84249	1.845 up	0.514
ppiA	Rv0009	9.18721	8.86671	1.248 down	0.515
Rv0031	Rv0031	5.22408	5.05889	1.121 down	0.515
Rv0047c	Rv0047c	7.96793	8.53511	1.481 up	0.515
Rv0295c	Rv0295c	6.92325	6.57359	1.274 down	0.515
Rv0857	Rv0857	7.27239	6.88668	1.306 down	0.515
lprP	Rv0962c	5.61105	6.32785	1.643 up	0.515
PPE17	Rv1168c	6.47471	6.95209	1.392 up	0.515
pks3	Rv1180	5.56810	4.67879	1.852 down	0.515
ilvA	Rv1559	8.01350	8.23787	1.168 up	0.515
accD6	Rv2247	10.47440	10.29202	1.134 down	0.515
Rv2435c	Rv2435c	5.04374	5.30849	1.201 up	0.515
mpt70	Rv2875	7.68663	8.06790	1.302 up	0.515
Rv2886c	Rv2886c	3.99598	4.45488	1.374 up	0.515
Rv1507A	Rv1507A	6.87226	7.21952	1.272 up	0.516
Rv0398c	Rv0398c	6.20851	6.41662	1.155 up	0.517
Rv0448c	Rv0448c	4.96632	5.41769	1.367 up	0.517
Rv1371	Rv1371	5.00966	4.83038	1.132 down	0.517
Rv2609c	Rv2609c	7.54500	7.94849	1.322 up	0.517
Rv3502c	Rv3502c	6.13765	5.59064	1.461 down	0.517
espJ	Rv3878	9.63050	9.48258	1.107 down	0.518
Rv0774c	Rv0774c	6.13678	6.45482	1.246 up	0.523
Rv0926c	Rv0926c	5.46988	5.12829	1.267 down	0.523
Rv1176c	Rv1176c	5.13450	4.75499	1.300 down	0.523
oppA	Rv1280c	7.11535	6.67453	1.357 down	0.523
oppB	Rv1283c	6.00279	5.72460	1.212 down	0.523
Rv2668	Rv2668	4.83938	4.39807	1.357 down	0.523
vapC42	Rv2759c	5.57838	5.26013	1.246 down	0.523
Rv2959c	Rv2959c	6.46562	6.94116	1.390 up	0.523
fadD17	Rv3506	3.93793	3.36502	1.487 down	0.523
glfT2	Rv3808c	8.18544	8.02477	1.117 down	0.524
mutT3	Rv0413	6.19372	6.06429	1.093 down	0.525
ercc3	Rv0861c	6.59984	7.14690	1.461 up	0.525
Rv1004c	Rv1004c	5.76323	6.14112	1.299 up	0.525
pks9	Rv1664	5.13867	5.48268	1.269 up	0.525
Rv2802c	Rv2802c	5.05528	5.33693	1.215 up	0.525
Rv3201c	Rv3201c	4.50124	5.15135	1.569 up	0.525
Rv3524	Rv3524	7.60229	6.99587	1.522 down	0.525
Rv1986	Rv1986	5.05751	4.41067	1.565 down	0.526
Rv3402c	Rv3402c	5.00612	4.60715	1.318 down	0.526
Rv0078B	Rv0078B	7.86810	7.11907	1.680 down	0.527
Rv0213c	Rv0213c	5.63008	6.01928	1.309 up	0.527
Rv0464c	Rv0464c	7.66174	7.36614	1.227 down	0.527
vapC6	Rv0656c	6.60939	7.48838	1.839 up	0.527
Rv2943	Rv2943	4.47307	5.01863	1.459 up	0.527
tgs4	Rv3088	5.74715	6.11874	1.293 up	0.527
esxW	Rv3620c	9.03269	9.51748	1.399 up	0.527
htpG	Rv2299c	7.04223	6.78796	1.192 down	0.528
Rv3184	Rv3184	4.23533	4.50443	1.205 up	0.528
echA5	Rv0675	5.97416	6.14619	1.126 up	0.530
rpsJ	Rv0700	11.96958	12.46893	1.413 up	0.530
cysK2	Rv0848	6.41774	5.52535	1.856 down	0.530
Rv1051c	Rv1051c	2.17232	2.07151	1.072 down	0.530
Rv1186c	Rv1186c	4.09528	3.75576	1.265 down	0.530
Rv1635c	Rv1635c	6.40719	6.82384	1.334 up	0.530
glcB	Rv1837c	9.23011	9.61050	1.301 up	0.530
Rv1895	Rv1895	4.65898	4.50242	1.114 down	0.530
Rv2258c	Rv2258c	7.10715	7.36424	1.195 up	0.530
Rv2474c	Rv2474c	7.52960	7.90259	1.295 up	0.530
msrB	Rv2674	8.24857	8.05404	1.144 down	0.530
Rv2739c	Rv2739c	5.63838	6.02731	1.309 up	0.530
truB	Rv2793c	7.07261	7.54777	1.390 up	0.530
whiB2	Rv3260c	10.07384	9.76033	1.242 down	0.530
Rv3587c	Rv3587c	9.21060	8.66157	1.463 down	0.530
Rv1069c	Rv1069c	6.38328	5.92096	1.377 down	0.531
fadD29	Rv2950c	9.33781	9.54208	1.152 up	0.532
Rv0145	Rv0145	8.76268	9.20628	1.359 up	0.533
Rv0248c	Rv0248c	7.87237	8.15703	1.218 up	0.533
ctpD	Rv1469	5.76470	5.34653	1.336 down	0.533
Rv1498c	Rv1498c	6.45312	6.74380	1.223 up	0.533
pheT	Rv1650	6.85251	6.98216	1.094 up	0.533
pknJ	Rv2088	4.74395	4.88700	1.104 up	0.534
PE23	Rv2328	6.25559	7.23830	1.976 up	0.534
mbtB	Rv2383c	4.03686	3.68819	1.273 down	0.534
rraA	Rv3853	8.17136	7.78122	1.310 down	0.534
esxF	Rv3905c	4.07763	4.50177	1.341 up	0.534
Rv1047	Rv1047	6.56193	6.97791	1.334 up	0.535
fadD21	Rv1185c	7.99686	7.88314	1.082 down	0.535
deaD	Rv1253	6.38641	6.23867	1.107 down	0.535
Rv2434c	Rv2434c	5.24303	5.49545	1.191 up	0.535
Rv2734	Rv2734	5.41662	5.78927	1.294 up	0.535
Rv3529c	Rv3529c	4.77889	4.23509	1.457 down	0.535
gluU	Rvnt35	4.35976	5.15159	1.731 up	0.535
fadD5	Rv0166	9.16880	8.42293	1.676 down	0.536
mrp	Rv1229c	8.07425	8.30076	1.169 up	0.536
Rv1638A	Rv1638A	4.21829	5.08438	1.822 up	0.536
groEL2	Rv0440	10.55743	9.69309	1.820 down	0.538
PE_PGRS31	Rv1768	6.56885	6.95745	1.309 up	0.538
Rv2310	Rv2310	2.18081	2.86489	1.606 up	0.538
deoA	Rv3314c	5.10871	5.67056	1.476 up	0.538
rfbD	Rv3783	7.66329	7.96004	1.228 up	0.538
galE2	Rv0501	8.46813	8.54865	1.057 up	0.539
Rv0601c	Rv0601c	2.61297	2.95527	1.267 up	0.539
thrC	Rv1295	8.08874	8.59927	1.424 up	0.539
cysQ	Rv2131c	7.99107	8.30926	1.246 up	0.539
Rv3235	Rv3235	7.08840	7.70782	1.536 up	0.539
fadE29	Rv3543c	6.29329	5.77669	1.430 down	0.539
Rv3098c	Rv3098c	6.66682	6.84445	1.131 up	0.540
eccE1	Rv3882c	7.57167	8.08756	1.429 up	0.540
espG2	Rv3889c	6.12739	6.44535	1.246 up	0.540
Rv0188	Rv0188	7.84935	8.17406	1.252 up	0.542
nirD	Rv0253	4.77003	4.15364	1.533 down	0.542
Rv0394c	Rv0394c	6.24615	5.94934	1.228 down	0.542
Rv1714	Rv1714	5.20240	5.85776	1.575 up	0.542
hisE	Rv2122c	1.95331	2.53629	1.497 up	0.542
Rv2901c	Rv2901c	10.30147	10.78981	1.402 up	0.542
PE3	Rv0159c	5.66452	6.00449	1.265 up	0.543
fadD16	Rv0852	5.36574	5.14634	1.164 down	0.543
Rv1111c	Rv1111c	7.38798	7.12660	1.198 down	0.544
Rv0574c	Rv0574c	5.56926	4.87098	1.622 down	0.545
nadE	Rv2438c	7.13399	7.76152	1.544 up	0.545
mhpE	Rv3469c	4.17811	3.19607	1.975 down	0.545
yrbE2B	Rv0588	7.25280	7.55423	1.232 up	0.546
Rv1775	Rv1775	6.66713	7.03809	1.293 up	0.546
Rv2517c	Rv2517c	7.25171	6.93188	1.248 down	0.546
rubA	Rv3251c	7.12852	6.81928	1.239 down	0.546
Rv3415c	Rv3415c	8.31017	8.95651	1.565 up	0.546
Rv0077c	Rv0077c	3.99875	3.60497	1.313 down	0.547
drrC	Rv2938	7.71731	8.02241	1.235 up	0.547
Rv2968c	Rv2968c	6.86570	7.12506	1.196 up	0.547
desA1	Rv0824c	11.86591	12.30274	1.353 up	0.548
Rv1216c	Rv1216c	7.28814	7.67028	1.303 up	0.548
Rv1341	Rv1341	6.96314	7.14328	1.132 up	0.548
Rv1836c	Rv1836c	8.63409	9.09643	1.377 up	0.548
Rv2037c	Rv2037c	5.25992	5.57250	1.241 up	0.548
mshC	Rv2130c	7.36666	7.57687	1.156 up	0.548
Rv2553c	Rv2553c	8.60642	9.14282	1.450 up	0.548
infA	Rv3462c	11.19900	11.73069	1.445 up	0.548
Rv3542c	Rv3542c	6.15211	5.55562	1.512 down	0.548
Rv3368c	Rv3368c	5.46426	4.90451	1.474 down	0.549
Rv1035c	Rv1035c	3.21337	3.74649	1.447 up	0.550
Rv2326c	Rv2326c	8.19188	8.53768	1.270 up	0.555
fdhD	Rv2899c	6.35634	6.92958	1.487 up	0.555
dnaK	Rv0350	9.23146	8.80675	1.342 down	0.557
proC	Rv0500	6.44499	6.71421	1.205 up	0.557
Rv1104	Rv1104	5.73933	5.96600	1.170 up	0.557
Rv1115	Rv1115	4.53940	4.97168	1.349 up	0.557
mdh	Rv1240	7.01670	6.71311	1.234 down	0.557
moeX	Rv1681	6.42801	6.19278	1.177 down	0.557
recN	Rv1696	6.72426	7.16470	1.357 up	0.557
ansP1	Rv2127	8.00331	7.81345	1.140 down	0.557
ribD	Rv2671	4.98362	5.29510	1.240 up	0.557
Rv2891	Rv2891	2.34997	2.83906	1.403 up	0.557
Rv3489	Rv3489	9.14086	8.59452	1.460 down	0.557
Rv3766	Rv3766	5.49583	5.80504	1.239 up	0.557
leuX	Rvnt17	0.69842	4.20375	11.355 up	0.557
Rv0420c	Rv0420c	7.69179	7.43377	1.195 down	0.558
mgtA	Rv0557	6.94197	7.18497	1.183 up	0.558
Rv0901	Rv0901	6.68681	6.94261	1.193 up	0.558
Rv0941c	Rv0941c	6.75620	6.51869	1.178 down	0.558
xseA	Rv1108c	7.62828	7.85782	1.172 up	0.558
lprM	Rv1970	3.59717	3.17111	1.343 down	0.558
Rv1990c	Rv1990c	6.80998	7.16719	1.280 up	0.558
Rv2561	Rv2561	6.09252	5.73947	1.277 down	0.558
Rv3482c	Rv3482c	7.49948	6.89517	1.520 down	0.558
Rv3627c	Rv3627c	6.90776	7.22254	1.243 up	0.558
prrA	Rv0903c	8.06492	8.57191	1.421 up	0.559
Rv1003	Rv1003	4.44929	4.48544	1.025 up	0.559
Rv2083	Rv2083	7.22576	7.39776	1.126 up	0.559
Rv2632c	Rv2632c	7.88860	7.37116	1.431 down	0.559
dipZ	Rv2874	4.08432	4.56227	1.392 up	0.559
Rv3183	Rv3183	4.84946	5.50841	1.578 up	0.559
era	Rv2364c	7.50709	8.07679	1.484 up	0.560
pgk	Rv1437	8.36032	8.82512	1.380 up	0.562
Rv0812	Rv0812	6.25809	6.50370	1.185 up	0.563
cobK	Rv2070c	5.44231	5.87457	1.349 up	0.563
aroK	Rv2539c	7.76260	8.17585	1.331 up	0.563
vapC30	Rv0624	7.46461	6.93782	1.440 down	0.564
lldD1	Rv0694	9.47405	10.01790	1.457 up	0.564
Rv1648	Rv1648	6.53906	6.34577	1.143 down	0.564
Rv3691	Rv3691	6.18682	5.97718	1.156 down	0.564
Rv0600c	Rv0600c	3.92181	3.66317	1.196 down	0.565
ompA	Rv0899	5.32394	5.08427	1.180 down	0.565
lprA	Rv1270c	6.43350	5.95222	1.395 down	0.565
ftsQ	Rv2151c	7.74649	8.07107	1.252 up	0.565
esxP	Rv2347c	10.77392	10.22303	1.464 down	0.565
PE_PGRS41	Rv2396	8.21389	8.69624	1.397 up	0.565
Rv2884	Rv2884	6.61479	6.75807	1.104 up	0.565
Rv2913c	Rv2913c	4.50363	4.63377	1.094 up	0.565
PPE67	Rv3739c	5.97303	6.50675	1.447 up	0.565
esxA	Rv3875	13.21190	12.45809	1.686 down	0.565
thrU	Rvnt39	-0.06247	2.78488	7.196 up	0.565
Rv2813	Rv2813	1.94080	2.47988	1.453 up	0.566
Rv1269c	Rv1269c	5.96023	5.52572	1.351 down	0.567
Rv1610	Rv1610	6.48421	6.84114	1.280 up	0.567
pheS	Rv1649	6.68519	6.42623	1.196 down	0.567
Rv3338	Rv3338	7.38020	7.03126	1.273 down	0.567
Rv3041c	Rv3041c	6.39617	6.70156	1.235 up	0.568
Rv3749c	Rv3749c	5.67190	5.58060	1.065 down	0.568
PE_PGRS5	Rv0297	7.14622	7.71399	1.482 up	0.569
hisF	Rv1605	7.34880	8.04587	1.621 up	0.569
Rv1810	Rv1810	9.94828	10.18250	1.176 up	0.569
aroG	Rv2178c	8.10370	8.33822	1.176 up	0.569
pknK	Rv3080c	4.18304	3.90913	1.209 down	0.569
groES	Rv3418c	11.28169	10.17057	2.160 down	0.569
otsA	Rv3490	9.24778	8.67384	1.488 down	0.569
Rv3735	Rv3735	5.96397	6.17885	1.160 up	0.569
Rv1456c	Rv1456c	4.72620	5.20964	1.398 up	0.570
ureG	Rv1852	5.10229	5.44798	1.270 up	0.570
cobM	Rv2071c	4.72271	4.49113	1.174 down	0.570
Rv2880c	Rv2880c	6.83304	7.13536	1.233 up	0.570
vapB46	Rv3385c	7.56476	7.20125	1.286 down	0.570
Rv3474	Rv3474	4.17846	4.53208	1.277 up	0.570
Rv0492c	Rv0492c	5.77622	6.04710	1.206 up	0.571
sseC2	Rv0814c	7.86178	8.17823	1.245 up	0.571
glnA2	Rv2222c	8.87312	9.21689	1.269 up	0.571
Rv2664	Rv2664	6.14150	6.39396	1.191 up	0.571
Rv2893	Rv2893	4.90708	5.56833	1.581 up	0.571
canB	Rv3588c	6.94414	6.71256	1.174 down	0.572
Rv3579c	Rv3579c	8.00566	7.47602	1.443 down	0.575
pyrE	Rv0382c	7.87095	8.31633	1.361 up	0.576
Rv2077A	Rv2077A	2.73381	2.24860	1.399 down	0.576
Rv3256c	Rv3256c	7.95473	8.88592	1.906 up	0.576
trxC	Rv3914	7.66263	7.34185	1.249 down	0.577
mpt53	Rv2878c	7.99987	8.42663	1.344 up	0.578
TB22.2	Rv3036c	6.56445	6.36694	1.146 down	0.578
rslA	Rv0736	4.79617	5.07852	1.216 up	0.580
yajC	Rv2588c	8.45709	8.38499	1.051 down	0.580
pimA	Rv2610c	7.09460	7.57138	1.391 up	0.580
Rv2699c	Rv2699c	6.45418	6.02808	1.343 down	0.580
Rv0500B	Rv0500B	8.88794	9.36882	1.395 up	0.581
Rv1097c	Rv1097c	8.06840	8.45357	1.306 up	0.581
pgsA2	Rv1822	6.76192	7.02563	1.200 up	0.581
Rv2144c	Rv2144c	9.68273	9.82916	1.106 up	0.581
Rv2309A	Rv2309A	2.23281	2.88910	1.576 up	0.581
Rv2771c	Rv2771c	6.85346	6.71004	1.104 down	0.581
ppsC	Rv2933	7.34139	7.66273	1.249 up	0.581
Rv0029	Rv0029	6.08595	5.87062	1.160 down	0.586
Rv0397A	Rv0397A	7.17990	6.87461	1.235 down	0.587
Rv2953	Rv2953	7.01101	7.21503	1.151 up	0.587
ptbB	Rv0153c	6.70027	6.51785	1.134 down	0.588
pckA	Rv0211	8.90752	9.35366	1.362 up	0.588
PPE8	Rv0355c	5.03998	4.80197	1.179 down	0.588
rne	Rv2444c	9.87673	10.30750	1.347 up	0.588
amt	Rv2920c	5.10983	5.77364	1.584 up	0.588
lysS	Rv3598c	6.32685	5.89281	1.351 down	0.588
Rv1155	Rv1155	8.18763	7.89716	1.223 down	0.589
Rv1250	Rv1250	5.56892	5.34187	1.170 down	0.589
uvrC	Rv1420	6.68242	7.06594	1.304 up	0.589
Rv2618	Rv2618	5.99913	5.85117	1.108 down	0.589
Rv0481c	Rv0481c	6.42079	6.27610	1.105 down	0.590
Rv0566c	Rv0566c	5.32734	4.77352	1.467 down	0.590
Rv0569	Rv0569	9.83902	9.19007	1.568 down	0.590
Rv0831c	Rv0831c	8.85029	9.03360	1.135 up	0.590
rimJ	Rv0995	6.95614	7.19461	1.179 up	0.590
desA2	Rv1094	12.04147	12.48733	1.362 up	0.590
mmpL13a	Rv1145	4.26414	4.53687	1.208 up	0.590
Rv1628c	Rv1628c	7.75248	7.62730	1.090 down	0.590
Rv2499c	Rv2499c	6.31147	6.14497	1.122 down	0.590
pca	Rv2967c	6.64077	6.54258	1.070 down	0.590
Rv3165c	Rv3165c	4.72033	5.08268	1.285 up	0.590
espC	Rv3615c	9.66771	8.74602	1.894 down	0.590
Rv3649	Rv3649	3.44955	3.92799	1.393 up	0.590
cut5b	Rv3724B	6.85155	7.19597	1.269 up	0.590
Rv3832c	Rv3832c	4.39070	4.85901	1.383 up	0.590
espF	Rv3865	10.35828	10.80747	1.365 up	0.590
Rv0072	Rv0072	6.71830	6.88858	1.125 up	0.591
Rv1922	Rv1922	5.04669	4.74677	1.231 down	0.591
pfkB	Rv2029c	9.09870	11.10778	4.025 up	0.591
nuoB	Rv3146	9.00622	9.50775	1.415 up	0.591
mce4C	Rv3497c	7.91714	7.08888	1.775 down	0.591
espI	Rv3876	8.99423	9.22586	1.174 up	0.591
Rv3525c	Rv3525c	5.80513	5.14594	1.579 down	0.592
iniC	Rv0343	7.60219	8.00488	1.321 up	0.593
Rv0474	Rv0474	7.74864	7.93032	1.134 up	0.593
Rv0692	Rv0692	9.98007	9.69221	1.220 down	0.593
Rv0823c	Rv0823c	10.29255	10.85636	1.478 up	0.593
trcR	Rv1033c	5.05800	4.56020	1.412 down	0.593
Rv1847	Rv1847	7.23240	7.02135	1.157 down	0.593
ureA	Rv1848	5.85621	5.60381	1.191 down	0.593
pepE	Rv2089c	3.31911	3.79939	1.395 up	0.593
rplU	Rv2442c	9.00111	9.45470	1.369 up	0.593
drrA	Rv2936	8.55678	8.78334	1.170 up	0.593
gltS	Rv2992c	6.90631	7.25687	1.275 up	0.593
hycD	Rv0084	5.91102	7.81438	3.740 up	0.594
rpsH	Rv0718	10.28063	10.48654	1.153 up	0.594
Rv0725c	Rv0725c	6.73315	7.17270	1.356 up	0.594
narL	Rv0844c	7.01772	7.24035	1.166 up	0.594
Rv1363c	Rv1363c	6.57653	6.40196	1.128 down	0.594
Rv2016	Rv2016	4.70147	4.26486	1.353 down	0.594
Rv0133	Rv0133	6.75567	7.06728	1.241 up	0.595
mog	Rv0865	7.31550	7.68271	1.289 up	0.595
mazE7	Rv2063	4.77879	4.31775	1.376 down	0.595
cobD	Rv2236c	5.36910	5.65022	1.215 up	0.595
fas	Rv2524c	9.58921	9.35108	1.179 down	0.595
hisS	Rv2580c	7.36502	7.83958	1.389 up	0.595
mazF9	Rv2801c	5.42092	5.24174	1.132 down	0.595
Rv2969c	Rv2969c	8.21225	8.42883	1.161 up	0.595
leuB	Rv2995c	7.51717	7.80168	1.217 up	0.595
Rv3142c	Rv3142c	9.02758	8.84201	1.137 down	0.595
otsB2	Rv3372	6.51411	6.03848	1.390 down	0.595
Rv3752c	Rv3752c	5.97846	6.52078	1.456 up	0.595
Rv1226c	Rv1226c	5.40687	5.94335	1.450 up	0.597
Rv1414	Rv1414	4.32583	4.58184	1.194 up	0.597
uvrB	Rv1633	7.69163	7.93439	1.183 up	0.597
glyS	Rv2357c	5.74420	5.58652	1.115 down	0.597
Rv2575	Rv2575	7.54666	7.96960	1.340 up	0.597
cobB	Rv2848c	6.23800	6.57394	1.262 up	0.597
virS	Rv3082c	3.90535	3.76259	1.104 down	0.597
moeB2	Rv3116	7.10479	6.67012	1.351 down	0.597
Rv3662c	Rv3662c	8.72187	9.62193	1.866 up	0.597
mce2D	Rv0592	3.73145	4.05363	1.250 up	0.598
PPE53	Rv3159c	6.53546	5.96718	1.482 down	0.598
hycP	Rv0085	5.82824	7.50844	3.204 up	0.599
fadE10	Rv0873	7.58940	7.42292	1.122 down	0.599
PE_PGRS40	Rv2371	5.47506	5.18711	1.220 down	0.599
cyp137	Rv3685c	5.89783	6.23169	1.260 up	0.599
nrp	Rv0101	5.40911	5.72082	1.241 up	0.600
Rv0372c	Rv0372c	2.66904	2.87254	1.151 up	0.600
rpe	Rv1408	7.55457	7.84806	1.225 up	0.600
Rv1700	Rv1700	8.17862	8.71442	1.449 up	0.600
PPE33	Rv1809	6.79728	6.37934	1.336 down	0.600
argA	Rv2747	6.59518	7.28935	1.617 up	0.600
Rv3224B	Rv3224B	8.00591	8.64803	1.560 up	0.600
gabD1	Rv0234c	6.25275	6.47894	1.169 up	0.601
Rv0249c	Rv0249c	7.53032	7.76697	1.178 up	0.601
Rv0724A	Rv0724A	6.06758	6.33546	1.204 up	0.601
TB8.4	Rv1174c	10.93946	10.82825	1.080 down	0.601
thrA	Rv1294	7.64603	8.00736	1.284 up	0.601
Rv1421	Rv1421	6.96721	7.40295	1.352 up	0.601
dnaG	Rv2343c	6.98634	7.09795	1.080 up	0.601
vapB20	Rv2550c	6.25647	5.85979	1.316 down	0.601
Rv3032	Rv3032	6.21842	5.93843	1.214 down	0.601
Rv3770B	Rv3770B	5.75095	5.55369	1.146 down	0.601
PE1	Rv0151c	4.82459	4.65231	1.126 down	0.602
metS	Rv1007c	6.31991	6.58937	1.205 up	0.602
Rv2251	Rv2251	5.41056	5.25908	1.110 down	0.604
Rv2516c	Rv2516c	6.68586	6.78478	1.070 up	0.604
Rv0544c	Rv0544c	8.09486	8.37225	1.212 up	0.605
mazF3	Rv1102c	9.04222	8.36964	1.593 down	0.605
atpG	Rv1309	9.12581	9.46315	1.263 up	0.605
ribG	Rv1409	8.22462	8.64421	1.337 up	0.605
Rv1531	Rv1531	5.90544	5.61990	1.218 down	0.605
Rv2054	Rv2054	7.11488	6.69587	1.337 down	0.605
ptkA	Rv2232	5.32665	5.65582	1.256 up	0.605
Rv2264c	Rv2264c	5.13770	5.23234	1.067 up	0.605
pitB	Rv2281	4.57773	5.08008	1.416 up	0.605
clpX	Rv2457c	10.58501	10.44311	1.103 down	0.605
aroE	Rv2552c	7.60265	8.22180	1.535 up	0.605
pdxH	Rv2607	3.31759	2.83488	1.397 down	0.605
ung	Rv2976c	6.94341	7.10006	1.114 up	0.605
Rv3037c	Rv3037c	6.26273	6.67363	1.329 up	0.605
PE32	Rv3622c	2.39345	2.61285	1.164 up	0.605
dppC	Rv3664c	3.56965	3.87748	1.237 up	0.605
fadD32	Rv3801c	10.10013	9.95301	1.107 down	0.605
aspT	Rvnt12	5.16407	4.79972	1.287 down	0.605
argT	Rvnt14	5.03583	5.69237	1.576 up	0.605
PE22	Rv2107	2.94204	4.39825	2.743 up	0.607
murC	Rv2152c	7.82238	8.13324	1.240 up	0.607
fixB	Rv3028c	8.76844	8.66933	1.071 down	0.607
rmlC	Rv3465	8.35387	7.79111	1.477 down	0.607
cpsA	Rv3484	7.70649	7.17180	1.448 down	0.607
nat	Rv3566c	6.43424	5.95757	1.391 down	0.607
espA	Rv3616c	9.60913	8.82657	1.720 down	0.607
mmpL9	Rv2339	6.27494	6.37004	1.068 up	0.608
papA4	Rv1528c	3.86509	3.57027	1.226 down	0.609
Rv2030c	Rv2030c	10.99583	12.53367	2.903 up	0.609
Rv2300c	Rv2300c	5.18152	5.09005	1.065 down	0.609
embA	Rv3794	6.53127	6.66659	1.098 up	0.609
cysU	Rvnt33	0.49971	3.40394	7.486 up	0.609
Rv0756c	Rv0756c	7.22494	7.34783	1.088 up	0.610
Rv2303c	Rv2303c	7.77115	8.00553	1.176 up	0.610
ald	Rv2780	6.69184	6.87085	1.132 up	0.610
proZ	Rv3756c	6.78705	7.42270	1.553 up	0.610
mpt83	Rv2873	6.21012	6.51302	1.233 up	0.611
Rv1868	Rv1868	6.08284	6.30361	1.165 up	0.613
rpsP	Rv2909c	8.53504	8.74986	1.160 up	0.613
rpmJ	Rv3461c	12.11353	12.59030	1.391 up	0.613
vapC24	Rv0240	7.63352	7.97756	1.269 up	0.614
fadE6	Rv0271c	7.70046	7.82107	1.087 up	0.614
Rv2282c	Rv2282c	4.20653	3.84400	1.285 down	0.614
vapC19	Rv2548	7.26919	7.08085	1.139 down	0.614
amiB1	Rv3306c	7.46295	8.10332	1.558 up	0.614
moeB1	Rv3206c	8.69773	9.21259	1.428 up	0.615
senX3	Rv0490	7.96115	8.31182	1.275 up	0.616
vapC4	Rv0595c	5.43043	5.00718	1.340 down	0.616
Rv1261c	Rv1261c	6.94932	6.70277	1.186 down	0.616
Rv1473	Rv1473	7.00797	6.65734	1.275 down	0.616
Rv1587c	Rv1587c	4.05723	3.63716	1.337 down	0.616
Rv1897c	Rv1897c	5.54653	5.72654	1.132 up	0.616
Rv1919c	Rv1919c	7.07961	6.82200	1.195 down	0.616
parD1	Rv1960c	6.28004	5.98124	1.230 down	0.616
TB18.6	Rv2140c	6.78093	6.60554	1.129 down	0.616
dgt	Rv2344c	5.90766	5.69542	1.158 down	0.616
Rv2405	Rv2405	6.83359	6.93247	1.070 up	0.616
scoB	Rv2503c	6.07073	5.88912	1.134 down	0.616
Rv2651c	Rv2651c	6.25604	5.95346	1.233 down	0.616
upp	Rv3309c	6.37193	5.95636	1.333 down	0.616
PPE16	Rv1135c	3.56791	3.31049	1.195 down	0.617
Rv1591	Rv1591	6.69140	6.93391	1.183 up	0.617
TB7.3	Rv3221c	9.07436	8.51078	1.477 down	0.617
tmk	Rv3247c	7.51302	8.26200	1.680 up	0.617
Rv0894	Rv0894	4.72983	4.46199	1.204 down	0.618
Rv2117	Rv2117	5.62362	5.83487	1.157 up	0.618
Rv2622	Rv2622	4.03928	3.69905	1.265 down	0.618
Rv0108c	Rv0108c	9.25853	8.49383	1.699 down	0.619
ufaA1	Rv0447c	5.67854	5.95321	1.209 up	0.619
Rv0455c	Rv0455c	8.43681	8.09887	1.263 down	0.619
Rv0799c	Rv0799c	6.34407	6.11666	1.170 down	0.619
Rv1367c	Rv1367c	5.60114	5.47258	1.093 down	0.619
Rv1692	Rv1692	6.02689	6.33174	1.235 up	0.619
murX	Rv2156c	8.37596	8.63147	1.193 up	0.619
pimB	Rv2188c	5.65682	5.73627	1.056 up	0.619
Rv2307c	Rv2307c	4.94522	5.15464	1.156 up	0.619
Rv3007c	Rv3007c	7.72639	7.96774	1.182 up	0.619
Rv3236c	Rv3236c	6.92378	7.33410	1.328 up	0.619
Rv0139	Rv0139	6.89417	6.70468	1.140 down	0.620
Rv0479c	Rv0479c	7.62722	7.48454	1.103 down	0.620
menC	Rv0553	4.63338	4.93042	1.228 up	0.620
vapB28	Rv0608	8.49663	8.14290	1.277 down	0.620
hisD	Rv1599	7.70830	8.14793	1.356 up	0.620
Rv2557	Rv2557	8.29428	7.71839	1.490 down	0.620
PE29	Rv3022A	0.36273	-1.34756	3.272 down	0.620
bpoA	Rv3473c	6.04065	5.54494	1.410 down	0.620
Rv3548c	Rv3548c	6.47935	6.00478	1.389 down	0.620
Rv0111	Rv0111	7.49396	7.09037	1.322 down	0.623
PPE46	Rv3018c	3.14668	3.26584	1.086 up	0.623
mce3D	Rv1969	3.13083	2.64461	1.400 down	0.625
Rv2049c	Rv2049c	7.06418	6.84467	1.164 down	0.625
Rv2810c	Rv2810c	6.61212	7.03368	1.339 up	0.625
Rv3194c	Rv3194c	6.29931	6.10134	1.147 down	0.625
mce4D	Rv3496c	8.64322	7.90938	1.663 down	0.625
Rv0365c	Rv0365c	6.84781	7.16840	1.248 up	0.626
hycQ	Rv0086	6.16466	7.39474	2.345 up	0.627
lpqK	Rv0399c	5.98170	5.67697	1.235 down	0.627
lpqL	Rv0418	6.58884	6.85081	1.199 up	0.627
pgi	Rv0946c	5.98373	6.12769	1.104 up	0.627
gpgS	Rv1208	6.80550	7.04697	1.182 up	0.627
sugB	Rv1237	6.42469	6.67591	1.190 up	0.627
Rv1828	Rv1828	9.18255	9.06331	1.086 down	0.627
Rv1995	Rv1995	3.03622	2.61623	1.337 down	0.627
amiA2	Rv2363	5.41952	5.73602	1.245 up	0.627
secF	Rv2586c	8.71110	8.85220	1.102 up	0.627
Rv2625c	Rv2625c	7.73764	9.02992	2.449 up	0.627
Rv3031	Rv3031	6.40027	6.16022	1.181 down	0.627
espL	Rv3880c	9.97200	9.57648	1.315 down	0.627
Rv0315	Rv0315	8.01229	7.76745	1.184 down	0.628
Rv0499	Rv0499	5.67047	5.99677	1.253 up	0.628
Rv0769	Rv0769	4.78675	4.60298	1.135 down	0.628
Rv0793	Rv0793	3.70423	3.16433	1.453 down	0.628
Rv0900	Rv0900	5.94179	6.37849	1.353 up	0.628
Rv1012	Rv1012	3.66322	3.38147	1.215 down	0.628
argS	Rv1292	6.18611	6.42918	1.183 up	0.628
Rv1331	Rv1331	8.29992	8.63604	1.262 up	0.628
engA	Rv1713	7.50902	7.88834	1.300 up	0.628
Rv1728c	Rv1728c	6.86281	6.61441	1.187 down	0.628
Rv2025c	Rv2025c	4.87601	4.12973	1.677 down	0.628
Rv3238c	Rv3238c	6.50592	6.73785	1.174 up	0.628
phyA	Rv3397c	4.12392	3.56693	1.471 down	0.628
lppH	Rv3576	7.02440	6.58112	1.359 down	0.628
mmaA3	Rv0643c	7.83757	7.59042	1.186 down	0.629
Rv0680c	Rv0680c	7.69080	7.27026	1.338 down	0.629
esxK	Rv1197	10.63270	10.20168	1.348 down	0.629
lprD	Rv1343c	5.13071	5.45197	1.249 up	0.629
Rv1413	Rv1413	5.27637	5.52156	1.185 up	0.629
frdC	Rv1554	3.59352	4.35195	1.691 up	0.629
guaB1	Rv1843c	7.65101	7.84471	1.143 up	0.629
Rv1879	Rv1879	7.00001	7.13831	1.100 up	0.629
Rv2105	Rv2105	4.22102	4.37070	1.109 up	0.629
Rv2578c	Rv2578c	3.93339	3.61512	1.246 down	0.629
Rv2840c	Rv2840c	10.45410	10.30038	1.112 down	0.629
sseC1	Rv3118	7.64060	7.89701	1.194 up	0.629
gpm2	Rv3214	6.98774	7.34834	1.283 up	0.629
Rv3220c	Rv3220c	8.74914	9.44513	1.620 up	0.629
lipF	Rv3487c	7.55179	7.86247	1.240 up	0.629
Rv0609A	Rv0609A	7.57829	7.20616	1.294 down	0.630
Rv1134	Rv1134	3.30451	2.85993	1.360 down	0.630
Rv1178	Rv1178	9.17420	9.60012	1.343 up	0.630
Rv1491c	Rv1491c	7.86888	7.71643	1.111 down	0.630
Rv1543	Rv1543	7.97737	7.76199	1.161 down	0.630
Rv1898	Rv1898	8.18105	8.04925	1.095 down	0.630
Rv1996	Rv1996	10.40682	10.02580	1.302 down	0.630
Rv2456c	Rv2456c	7.54469	7.80696	1.199 up	0.630
Rv2617c	Rv2617c	6.17961	6.04867	1.095 down	0.630
acyP	Rv2922A	4.92825	4.71976	1.155 down	0.630
Rv3026c	Rv3026c	4.24344	4.06726	1.129 down	0.630
lpqF	Rv3593	8.35793	7.85941	1.412 down	0.630
Rv3699	Rv3699	6.70519	6.92254	1.162 up	0.630
Rv3829c	Rv3829c	4.02130	4.11887	1.069 up	0.630
glnT	Rvnt16	-0.37540	1.97416	5.096 up	0.630
PE5	Rv0285	9.03693	9.90108	1.820 up	0.631
Rv2983	Rv2983	4.83022	4.48208	1.272 down	0.631
serT	Rvnt44	1.14404	4.34708	9.208 up	0.631
vapB29	Rv0616A	8.37432	7.82962	1.458 down	0.632
Rv3566A	Rv3566A	6.77643	6.30769	1.383 down	0.632
Rv0874c	Rv0874c	6.39777	6.69653	1.230 up	0.633
Rv1382	Rv1382	5.40814	5.06046	1.272 down	0.633
trpB	Rv1612	8.27806	7.89510	1.304 down	0.633
Rv1929c	Rv1929c	6.27179	6.70919	1.354 up	0.633
fabG4	Rv0242c	8.34873	8.62985	1.215 up	0.634
rhlE	Rv3211	10.64939	11.21441	1.479 up	0.634
Rv0801	Rv0801	6.14142	5.88127	1.197 down	0.635
Rv0143c	Rv0143c	6.36437	6.54759	1.135 up	0.636
Rv0990c	Rv0990c	4.65644	5.09340	1.353 up	0.636
argD	Rv1655	6.20893	5.58816	1.537 down	0.636
Rv2541	Rv2541	2.94009	3.32764	1.308 up	0.636
Rv2675c	Rv2675c	6.85420	7.25100	1.316 up	0.636
ppgK	Rv2702	6.34298	6.11146	1.174 down	0.636
ppsD	Rv2934	7.18914	7.44896	1.197 up	0.636
Rv3333c	Rv3333c	5.30305	4.86083	1.358 down	0.636
PPE56	Rv3350c	5.34893	4.76644	1.497 down	0.636
hns	Rv3852	8.38277	8.60090	1.163 up	0.636
Rv1817	Rv1817	5.92605	6.39388	1.383 up	0.637
Rv3352c	Rv3352c	3.65641	2.83609	1.765 down	0.637
Rv0307c	Rv0307c	5.37581	5.76670	1.311 up	0.638
fadE7	Rv0400c	6.39634	6.58600	1.140 up	0.638
mmpL4	Rv0450c	6.82394	7.03687	1.159 up	0.638
hbhA	Rv0475	9.32743	9.43875	1.080 up	0.638
fadH	Rv1175c	7.07125	6.95944	1.080 down	0.638
plsB1	Rv1551	4.07880	4.20779	1.093 up	0.638
chaA	Rv1607	6.75862	7.03969	1.215 up	0.638
Rv1877	Rv1877	6.53615	6.39317	1.104 down	0.638
yrbE3A	Rv1964	4.05632	4.58952	1.447 up	0.638
Rv2177c	Rv2177c	4.57118	4.96914	1.317 up	0.638
aldC	Rv2858c	6.67434	6.98701	1.241 up	0.638
Rv3123	Rv3123	7.68752	6.95071	1.666 down	0.638
Rv3626c	Rv3626c	7.05719	7.40254	1.270 up	0.638
sodA	Rv3846	7.53428	7.21183	1.250 down	0.638
mce2A	Rv0589	7.01381	7.33751	1.251 up	0.639
icd1	Rv3339c	8.00138	7.17453	1.773 down	0.639
cyp135A1	Rv0327c	3.05450	3.50750	1.368 up	0.640
metK	Rv1392	9.67361	9.99430	1.248 up	0.640
lppN	Rv2270	2.78282	2.32028	1.377 down	0.640
Rv2708c	Rv2708c	8.01952	8.27131	1.190 up	0.640
Rv2729c	Rv2729c	5.98972	6.39009	1.319 up	0.640
relK	Rv3358	3.57432	3.26932	1.235 down	0.640
guaB2	Rv3411c	9.13250	8.54128	1.506 down	0.640
mce4F	Rv3494c	8.21846	7.66792	1.464 down	0.640
Rv0051	Rv0051	6.39395	6.68138	1.220 up	0.642
Rv0927c	Rv0927c	5.01847	4.71105	1.237 down	0.642
ligD	Rv0938	7.34343	7.65999	1.245 up	0.642
Rv1034c	Rv1034c	1.86559	1.64180	1.167 down	0.642
Rv1056	Rv1056	5.24737	5.46497	1.162 up	0.642
Rv1149	Rv1149	5.93090	5.62585	1.235 down	0.642
Rv1288	Rv1288	4.26289	4.01822	1.184 down	0.642
Rv1404	Rv1404	9.30502	8.94479	1.283 down	0.642
Rv1500	Rv1500	5.85971	6.01629	1.114 up	0.642
Rv1774	Rv1774	5.57571	5.80864	1.175 up	0.642
Rv3120	Rv3120	7.81109	7.27038	1.454 down	0.642
grcC1	Rv0562	7.61636	7.45734	1.116 down	0.643
Rv2459	Rv2459	7.41098	7.16952	1.182 down	0.643
[truncated: 2,070 more rows]

## Sheet: TKK-01-0033
Table S3b: Table representing pairwise comparisons and associated p-values after a students t-test was run for sample TKK-01-0033
Name	/qseq_name	TKK-01-0084 - total RPKM (control)	TKK-01-0033 - total RPKM	Fold change relative to TKK-01-0084	P value
inhA	Rv1484	8.01418	11.15602	8.826 up	0.00972
fabG1	Rv1483	7.38263	10.92298	11.634 up	0.0147
Rv1761c	Rv1761c	3.98309	5.74163	3.383 up	0.0162
mmpL12	Rv1522c	6.42576	5.99914	1.344 down	0.0345
galE3	Rv0536	5.47981	6.04082	1.475 up	0.0428
Rv0312	Rv0312	6.96891	5.56598	2.644 down	0.132
recR	Rv3715c	8.35895	7.48336	1.834 down	0.143
Rv3821	Rv3821	6.57762	7.27308	1.619 up	0.143
fadD21	Rv1185c	7.99686	7.48724	1.423 down	0.145
Rv0779c	Rv0779c	4.33078	5.50944	2.263 up	0.155
PPE2	Rv0256c	6.72736	7.46633	1.668 up	0.165
Rv0269c	Rv0269c	5.50983	6.05574	1.459 up	0.165
fgd1	Rv0407	6.50045	6.16498	1.261 down	0.165
Rv2307B	Rv2307B	4.56517	5.76821	2.302 up	0.165
Rv0530	Rv0530	7.60635	8.22627	1.536 up	0.168
Rv0612	Rv0612	4.93373	6.08795	2.225 up	0.168
Rv2598	Rv2598	5.22801	4.46168	1.700 down	0.168
acrA1	Rv3391	6.25268	5.74003	1.426 down	0.168
Rv3700c	Rv3700c	6.40283	6.70204	1.230 up	0.168
Rv3720	Rv3720	7.18685	6.91732	1.205 down	0.168
ethA	Rv3854c	8.64088	5.39815	9.465 down	0.168
Rv0537c	Rv0537c	7.11626	7.63177	1.429 up	0.171
Rv0460	Rv0460	8.42067	7.88850	1.446 down	0.182
mmpS2	Rv0506	7.82694	7.13957	1.610 down	0.182
Rv0531	Rv0531	6.45679	7.57883	2.176 up	0.182
PE_PGRS21	Rv1087	4.95079	5.46389	1.427 up	0.182
Rv2253	Rv2253	6.27177	4.43108	3.581 down	0.182
Rv2336	Rv2336	6.95991	5.91883	2.057 down	0.182
nrdE	Rv3051c	10.31739	9.85314	1.379 down	0.182
Rv1002c	Rv1002c	5.67235	5.97098	1.229 up	0.184
sdhC	Rv3316	6.24778	5.73475	1.427 down	0.184
kmtR	Rv0827c	7.29648	7.94796	1.570 up	0.185
mymT	Rv0186A	9.72602	7.90414	3.535 down	0.190
Rv0320	Rv0320	4.93599	5.52415	1.503 up	0.190
Rv0647c	Rv0647c	7.13179	7.49068	1.282 up	0.190
PE_PGRS11	Rv0754	3.81684	4.31455	1.411 up	0.190
Rv0813c	Rv0813c	7.05892	7.50831	1.365 up	0.190
Rv0829	Rv0829	5.42109	6.08315	1.582 up	0.190
Rv0846c	Rv0846c	5.08477	3.34387	3.342 down	0.190
Rv0987	Rv0987	5.42171	5.96285	1.455 up	0.190
Rv1073	Rv1073	9.10343	9.41709	1.242 up	0.190
papA3	Rv1182	7.66492	6.72669	1.916 down	0.190
lpqZ	Rv1244	6.61496	7.14830	1.447 up	0.190
sirR	Rv2788	7.09359	7.58909	1.409 up	0.190
sugI	Rv3331	6.93203	6.09404	1.787 down	0.190
yrbE4A	Rv3501c	5.94159	5.19898	1.673 down	0.190
Rv3901c	Rv3901c	5.34451	5.83366	1.403 up	0.190
Rv0308	Rv0308	6.66936	7.48056	1.754 up	0.191
menA	Rv0534c	5.25149	4.27336	1.969 down	0.191
PE_PGRS13	Rv0833	4.93653	5.34687	1.328 up	0.191
Rv1144	Rv1144	7.51779	8.84171	2.503 up	0.191
Rv1941	Rv1941	10.72464	7.71125	8.074 down	0.191
bpoC	Rv0554	5.49355	4.98182	1.425 down	0.198
cdsA	Rv2881c	7.82522	8.83262	2.010 up	0.198
Rv1668c	Rv1668c	4.81947	5.46603	1.565 up	0.201
Rv3406	Rv3406	4.17274	4.68383	1.425 up	0.204
Rv2091c	Rv2091c	8.91121	8.50675	1.323 down	0.205
Rv2994	Rv2994	6.39011	7.01851	1.545 up	0.205
Rv0146	Rv0146	7.75728	8.15251	1.315 up	0.206
pntAa	Rv0155	5.93150	6.74355	1.755 up	0.206
Rv0193c	Rv0193c	4.32120	4.96770	1.565 up	0.206
lpqS	Rv0847	8.03702	6.07347	3.900 down	0.206
fmt	Rv1406	5.50375	5.88448	1.301 up	0.206
Rv1765c	Rv1765c	5.14378	6.55079	2.651 up	0.206
Rv0121c	Rv0121c	4.69174	6.19302	2.830 up	0.207
Rv0919	Rv0919	7.63658	8.60240	1.953 up	0.207
Rv1003	Rv1003	4.44929	4.79987	1.275 up	0.207
Rv1482c	Rv1482c	4.42070	5.56248	2.206 up	0.207
hemZ	Rv1485	6.47242	8.86514	5.251 up	0.207
PPE25	Rv1787	4.95439	5.39019	1.352 up	0.207
Rv2560	Rv2560	6.00034	4.89343	2.153 down	0.207
Rv3030	Rv3030	6.85507	6.38643	1.383 down	0.207
PPE60	Rv3478	11.08164	10.17157	1.879 down	0.207
Rv0076c	Rv0076c	6.39453	5.78217	1.528 down	0.214
ctpI	Rv0107c	7.51379	6.81257	1.625 down	0.214
ldtA	Rv0116c	6.56548	6.29909	1.202 down	0.214
mce1C	Rv0171	10.25381	9.53562	1.645 down	0.214
Rv0201c	Rv0201c	7.92246	8.53025	1.523 up	0.214
aac	Rv0262c	7.21090	6.89484	1.244 down	0.214
Rv0881	Rv0881	4.90391	4.16167	1.672 down	0.214
Rv1616	Rv1616	7.86770	8.32247	1.370 up	0.214
Rv1764	Rv1764	4.27783	6.42924	4.442 up	0.214
mazF5	Rv1942c	10.25158	7.04894	9.206 down	0.214
mazE5	Rv1943c	9.53736	6.68040	7.244 down	0.214
Rv2106	Rv2106	4.14830	6.46216	4.972 up	0.214
PPE36	Rv2108	6.26388	5.42147	1.793 down	0.214
Rv2370c	Rv2370c	4.65121	3.79765	1.806 down	0.214
Rv2573	Rv2573	3.61371	4.09710	1.398 up	0.214
Rv2599	Rv2599	4.56717	3.70621	1.816 down	0.214
Rv2649	Rv2649	4.28641	6.39405	4.309 up	0.214
nagA	Rv3332	6.92840	6.08661	1.792 down	0.214
Rv3671c	Rv3671c	7.02721	6.79152	1.177 down	0.214
Rv3906c	Rv3906c	6.22688	6.50247	1.210 up	0.214
Rv0796	Rv0796	4.04777	6.41868	5.172 up	0.215
secA2	Rv1821	8.60841	8.43872	1.124 down	0.215
Rv2167c	Rv2167c	4.29866	6.34863	4.140 up	0.215
cstA	Rv3063	4.94281	4.57607	1.289 down	0.215
Rv3698	Rv3698	4.57349	3.95344	1.536 down	0.215
clpP2	Rv2460c	8.96832	8.71953	1.188 down	0.218
PPE19	Rv1361c	9.39651	8.71259	1.606 down	0.221
Rv1369c	Rv1369c	4.17479	6.38532	4.628 up	0.221
pyrH	Rv2883c	8.03968	9.28852	2.376 up	0.221
mmpL8	Rv3823c	7.83700	6.77926	2.081 down	0.221
atsD	Rv0663	6.24693	6.93615	1.612 up	0.222
tlyA	Rv1694	6.88469	7.28780	1.322 up	0.222
Rv3475	Rv3475	4.14790	6.36916	4.663 up	0.222
PE6	Rv0335c	5.32906	6.01143	1.604 up	0.225
Rv1667c	Rv1667c	4.72948	5.56858	1.788 up	0.225
Rv2479c	Rv2479c	3.91883	6.34066	5.358 up	0.225
Rv3716c	Rv3716c	8.29382	7.36467	1.904 down	0.227
mce1A	Rv0169	9.77867	8.91609	1.818 down	0.228
Rv2728c	Rv2728c	5.21070	6.12898	1.889 up	0.228
Rv3572	Rv3572	7.53713	6.31065	2.339 down	0.228
Rv0225	Rv0225	6.55593	7.10324	1.461 up	0.229
Rv0227c	Rv0227c	7.90134	7.07271	1.775 down	0.229
oplA	Rv0266c	4.97392	4.77841	1.145 down	0.229
Rv0610c	Rv0610c	6.19889	5.82504	1.295 down	0.229
Rv1313c	Rv1313c	7.33800	7.91937	1.496 up	0.229
Rv1928c	Rv1928c	5.03430	6.26623	2.348 up	0.229
Rv2019	Rv2019	5.96296	5.38745	1.490 down	0.229
Rv2814c	Rv2814c	4.10618	6.41397	4.951 up	0.229
ilvB1	Rv3003c	8.07814	9.22544	2.214 up	0.229
eccC4	Rv3447c	2.35843	1.58778	1.706 down	0.229
Rv3689	Rv3689	7.38056	6.99539	1.306 down	0.229
fabH	Rv0533c	7.09086	6.59579	1.409 down	0.230
Rv0686	Rv0686	7.83531	9.23792	2.643 up	0.230
mesJ	Rv3625c	5.72307	7.30364	2.990 up	0.230
Rv1234	Rv1234	7.07807	7.42226	1.269 up	0.232
Rv1455	Rv1455	3.47250	4.26366	1.730 up	0.233
Rv3185	Rv3185	4.16253	6.42204	4.788 up	0.233
Rv0010c	Rv0010c	8.36271	9.01907	1.576 up	0.234
Rv0122	Rv0122	4.28210	4.86465	1.497 up	0.234
mmpL11	Rv0202c	7.37979	7.75142	1.293 up	0.234
Rv0203	Rv0203	6.73036	7.00843	1.212 up	0.234
pcp	Rv0319	5.18153	5.90144	1.647 up	0.234
Rv0544c	Rv0544c	8.09486	8.40273	1.237 up	0.234
rpsG	Rv0683	9.48357	10.37845	1.859 up	0.234
Rv0724A	Rv0724A	6.06758	6.97978	1.881 up	0.234
Rv0839	Rv0839	6.64237	5.52963	2.162 down	0.234
fadA4	Rv1323	9.37075	9.98962	1.535 up	0.234
rphA	Rv1340	7.65648	8.13193	1.390 up	0.234
tkt	Rv1449c	8.42415	8.26660	1.115 down	0.234
Rv1754c	Rv1754c	6.49788	5.19666	2.464 down	0.234
Rv1756c	Rv1756c	4.24386	6.41053	4.489 up	0.234
PPE27	Rv1790	4.61641	5.00388	1.308 up	0.234
PE_PGRS33	Rv1818c	6.36067	6.86328	1.416 up	0.234
Rv1894c	Rv1894c	6.69577	7.25960	1.478 up	0.234
aao	Rv1905c	7.31731	7.93528	1.534 up	0.234
ribA1	Rv1940	8.40565	5.60124	6.985 down	0.234
Rv2170	Rv2170	4.52902	5.01571	1.401 up	0.234
Rv2294	Rv2294	4.60649	4.10917	1.411 down	0.234
Rv2355	Rv2355	4.19433	6.41742	4.668 up	0.234
clpX	Rv2457c	10.58501	10.22268	1.285 down	0.234
scoB	Rv2503c	6.07073	5.44813	1.539 down	0.234
Rv2732c	Rv2732c	6.98011	7.64365	1.583 up	0.234
ffh	Rv2916c	7.22906	7.72328	1.408 up	0.234
Rv3187	Rv3187	4.28406	6.42204	4.401 up	0.234
Rv3326	Rv3326	4.19650	6.38497	4.558 up	0.234
Rv3380c	Rv3380c	4.04326	6.39886	5.118 up	0.234
PPE57	Rv3425	0.27603	1.41255	2.198 up	0.234
yrbE4B	Rv3500c	7.26075	5.71576	2.918 down	0.234
crp	Rv3676	8.74397	7.96115	1.720 down	0.234
Rv3725	Rv3725	6.95959	7.26517	1.235 up	0.234
ligC	Rv3731	4.80345	4.54332	1.197 down	0.234
nmtR	Rv3744	6.65913	6.15711	1.416 down	0.234
papA1	Rv3824c	7.40771	6.47580	1.907 down	0.234
iscS	Rv3025c	7.21564	7.65192	1.353 up	0.235
glpX	Rv1099c	6.69843	7.78165	2.118 up	0.237
atpB	Rv1304	7.21859	8.92276	3.258 up	0.237
pgsA3	Rv2746c	5.69170	6.51620	1.770 up	0.237
PE31	Rv3477	10.36764	9.75101	1.533 down	0.237
Rv3491	Rv3491	9.15367	8.22515	1.903 down	0.237
sdaA	Rv0069c	6.33516	5.91576	1.337 down	0.242
nrdI	Rv3052c	10.05857	9.75170	1.237 down	0.242
Rv0950c	Rv0950c	6.49513	6.06966	1.343 down	0.243
acpM	Rv2244	11.77739	10.88104	1.861 down	0.243
Rv2015c	Rv2015c	5.61005	6.74678	2.198 up	0.246
Rv2279	Rv2279	4.42783	6.41667	3.969 up	0.246
Rv1303	Rv1303	7.01249	8.81239	3.481 up	0.247
atpE	Rv1305	8.73810	10.07887	2.532 up	0.247
lppM	Rv2171	7.18393	7.77734	1.508 up	0.247
PE_PGRS55	Rv3511	5.55907	5.11727	1.358 down	0.252
yrbE1B	Rv0168	9.25904	8.37130	1.850 down	0.253
Rv0200	Rv0200	7.16119	8.05420	1.857 up	0.253
mmsA	Rv0753c	6.09513	6.62269	1.441 up	0.253
pks16	Rv1013	7.33609	6.65378	1.604 down	0.253
mmpL10	Rv1183	7.64530	6.72977	1.886 down	0.253
Rv1486c	Rv1486c	7.23791	8.28115	2.060 up	0.253
Rv1907c	Rv1907c	5.75775	7.84421	4.247 up	0.253
Rv2118c	Rv2118c	5.61575	6.12496	1.423 up	0.253
fabD	Rv2243	8.98431	8.27223	1.638 down	0.253
rpiB	Rv2465c	6.82369	7.65484	1.779 up	0.253
ansP2	Rv0346c	7.97032	7.21029	1.693 down	0.255
Rv0862c	Rv0862c	5.28403	6.04815	1.698 up	0.257
Rv1590	Rv1590	7.44916	7.85344	1.323 up	0.258
Rv3788	Rv3788	5.79935	4.99506	1.746 down	0.258
fbpC	Rv0129c	9.60550	8.70439	1.867 down	0.259
Rv0157A	Rv0157A	7.49192	7.97347	1.396 up	0.259
cydA	Rv1623c	6.58826	8.13200	2.915 up	0.259
adhA	Rv1862	6.58406	6.87883	1.226 up	0.259
Rv2492	Rv2492	5.40321	6.15373	1.682 up	0.259
Rv3070	Rv3070	4.99718	4.73863	1.196 down	0.259
Rv0584	Rv0584	4.18917	4.41272	1.167 up	0.265
ggtA	Rv0773c	6.23492	6.55981	1.252 up	0.265
cysD	Rv1285	5.00982	4.13770	1.830 down	0.265
Rv1498c	Rv1498c	6.45312	6.97854	1.439 up	0.265
bioF1	Rv1569	5.85877	6.75866	1.865 up	0.265
pepB	Rv2213	6.79883	7.39687	1.513 up	0.265
pknI	Rv2914c	5.88725	5.41876	1.383 down	0.265
gadB	Rv3432c	6.29581	5.51589	1.717 down	0.265
Rv3771c	Rv3771c	4.64976	5.43213	1.719 up	0.265
Rv3902c	Rv3902c	4.83870	5.50710	1.589 up	0.265
mutT4	Rv3908	7.08613	7.29739	1.157 up	0.265
mce1F	Rv0174	10.71240	10.18461	1.441 down	0.267
rpsL	Rv0682	9.54608	10.22944	1.605 up	0.269
Rv0850	Rv0850	5.76691	4.12177	3.127 down	0.269
Rv2305	Rv2305	4.85066	5.18188	1.258 up	0.269
Rv2645	Rv2645	5.00528	5.89936	1.858 up	0.269
rip	Rv2869c	7.78560	8.22631	1.357 up	0.269
Rv3712	Rv3712	5.22310	4.03417	2.279 down	0.269
Rv0955	Rv0955	7.21225	7.49713	1.218 up	0.270
Rv2619c	Rv2619c	6.69073	6.08779	1.518 down	0.270
Rv3337	Rv3337	7.02645	6.33117	1.619 down	0.270
trpT	Rvnt08	8.34415	8.88964	1.459 up	0.270
pimB	Rv2188c	5.65682	6.09537	1.355 up	0.273
miaA	Rv2727c	5.43511	6.25379	1.763 up	0.273
mkl	Rv0655	10.91514	10.50158	1.331 down	0.274
Rv1830	Rv1830	9.02616	8.70547	1.248 down	0.274
hadA	Rv0635	8.39436	8.07500	1.247 down	0.277
Rv0918	Rv0918	5.07491	6.03488	1.945 up	0.277
Rv1158c	Rv1158c	8.21098	7.35260	1.812 down	0.277
Rv1232c	Rv1232c	6.34809	7.09639	1.679 up	0.277
Rv1403c	Rv1403c	5.47976	5.15598	1.251 down	0.277
bfrB	Rv3841	11.94463	13.04692	2.146 up	0.277
Rv3787c	Rv3787c	3.91405	4.48449	1.484 up	0.283
Rv1888c	Rv1888c	7.61792	8.46041	1.793 up	0.285
Rv2325c	Rv2325c	7.80303	8.47169	1.589 up	0.285
Rv2472	Rv2472	7.75363	6.73897	2.020 down	0.285
kshA	Rv3526	7.49812	7.08657	1.330 down	0.285
Rv3612c	Rv3612c	7.63689	6.73001	1.874 down	0.285
Rv3888c	Rv3888c	6.16563	6.46235	1.228 up	0.285
pepA	Rv0125	7.54050	7.22081	1.248 down	0.286
Rv3091	Rv3091	6.37408	6.78945	1.333 up	0.286
hsaA	Rv3570c	7.84222	7.18889	1.572 down	0.286
kdpD	Rv1028c	5.16617	5.47530	1.238 up	0.287
fixA	Rv3029c	9.19539	8.65954	1.449 down	0.287
Rv0493c	Rv0493c	4.78640	4.50486	1.215 down	0.292
cysK2	Rv0848	6.41774	4.46610	3.868 down	0.292
Rv2469c	Rv2469c	6.54256	6.23037	1.241 down	0.292
Rv1209	Rv1209	7.14344	7.53963	1.316 up	0.293
pks8	Rv1662	5.12501	5.51105	1.306 up	0.294
cyp139	Rv1666c	5.55255	6.21068	1.578 up	0.294
pepN	Rv2467	6.68510	7.03074	1.270 up	0.294
cydB	Rv1622c	5.09025	7.53889	5.458 up	0.296
Rv0250c	Rv0250c	9.12556	8.24747	1.837 down	0.299
trmU	Rv3024c	6.90557	7.20781	1.233 up	0.299
secY	Rv0732	8.09425	7.84826	1.185 down	0.300
Rv0068	Rv0068	4.91107	4.56380	1.272 down	0.301
ilvD	Rv0189c	7.56162	8.10845	1.460 up	0.301
Rv0494	Rv0494	4.65775	5.62838	1.959 up	0.301
Rv0616c	Rv0616c	6.26067	6.77958	1.432 up	0.301
pks4	Rv1181	6.60813	5.74354	1.820 down	0.301
esxK	Rv1197	10.63270	9.30077	2.517 down	0.301
cydC	Rv1620c	4.58322	6.69431	4.320 up	0.301
cydD	Rv1621c	4.93502	7.48712	5.864 up	0.301
Rv2144c	Rv2144c	9.68273	9.37325	1.239 down	0.301
Rv2257c	Rv2257c	6.37447	7.06505	1.613 up	0.301
Rv2331	Rv2331	4.91978	4.22227	1.621 down	0.301
Rv2621c	Rv2621c	6.56003	6.20817	1.276 down	0.301
Rv2721c	Rv2721c	8.70359	8.20932	1.408 down	0.301
Rv3167c	Rv3167c	2.57255	3.46034	1.850 up	0.301
Rv3798	Rv3798	7.27564	7.89724	1.538 up	0.301
eccD2	Rv3887c	5.23578	5.83431	1.514 up	0.301
Rv1628c	Rv1628c	7.75248	7.57588	1.130 down	0.305
Rv2132	Rv2132	8.11460	7.12269	1.988 down	0.305
moaD1	Rv3112	2.25393	3.32623	2.102 up	0.305
metH	Rv2124c	7.98490	7.45966	1.439 down	0.306
Rv0345	Rv0345	6.60626	6.16986	1.353 down	0.308
PE_PGRS10	Rv0747	5.26811	5.81284	1.458 up	0.308
Rv1230c	Rv1230c	7.64654	6.97470	1.593 down	0.308
Rv1767	Rv1767	5.71108	6.30137	1.505 up	0.308
Rv2206	Rv2206	7.17392	7.56280	1.309 up	0.308
hemY	Rv2677c	6.84463	7.59525	1.682 up	0.308
frr	Rv2882c	8.70015	9.43273	1.661 up	0.308
Rv3660c	Rv3660c	4.78946	5.74234	1.935 up	0.308
Rv3726	Rv3726	7.44911	8.17655	1.655 up	0.308
tcrX	Rv3765c	4.99940	5.28632	1.220 up	0.308
lipD	Rv1923	7.03722	7.70870	1.592 up	0.309
hemN	Rv2388c	6.99484	6.58699	1.326 down	0.309
Rv0882	Rv0882	6.89285	6.10505	1.726 down	0.313
PPE35	Rv1918c	5.90018	5.34940	1.464 down	0.313
Rv2125	Rv2125	7.18363	6.76745	1.334 down	0.313
ptkA	Rv2232	5.32665	6.17519	1.800 up	0.313
cut2	Rv2301	6.77399	5.87141	1.869 down	0.313
ndkA	Rv2445c	7.71257	7.87927	1.122 up	0.313
Rv2791c	Rv2791c	8.35900	9.29359	1.911 up	0.313
lpqD	Rv3390	7.59758	6.46365	2.194 down	0.313
Rv3438	Rv3438	6.79514	5.94365	1.804 down	0.313
lsr2	Rv3597c	10.00364	9.56860	1.351 down	0.313
argT	Rvnt14	5.03583	6.04766	2.016 up	0.313
proY	Rvnt40	5.83843	6.33519	1.411 up	0.313
lprK	Rv0173	10.16979	9.53948	1.547 down	0.314
pip	Rv0840c	5.94832	5.14655	1.743 down	0.314
fadD36	Rv1193	6.38274	6.74599	1.286 up	0.314
Rv2120c	Rv2120c	6.42575	5.84374	1.496 down	0.314
Rv2227	Rv2227	6.04734	7.14510	2.140 up	0.314
Rv2656c	Rv2656c	7.47677	8.20562	1.657 up	0.314
hpt	Rv3624c	7.09105	7.45632	1.288 up	0.314
Rv0199	Rv0199	6.00710	6.67270	1.586 up	0.315
Rv0826	Rv0826	9.52648	10.25294	1.654 up	0.315
Rv0851c	Rv0851c	5.11500	4.24845	1.823 down	0.315
galU	Rv0993	7.21682	6.63951	1.492 down	0.315
mrp	Rv1229c	8.07425	8.54118	1.382 up	0.315
fmu	Rv1407	5.16931	5.66120	1.406 up	0.315
Rv1456c	Rv1456c	4.72620	5.54368	1.762 up	0.315
fadD24	Rv1529	4.82197	4.34558	1.391 down	0.315
tyrS	Rv1689	6.14237	5.79449	1.272 down	0.315
Rv1751	Rv1751	7.84987	8.87300	2.032 up	0.315
blaR	Rv1845c	7.06972	7.98754	1.889 up	0.315
katG	Rv1908c	8.43982	9.86754	2.690 up	0.315
mshC	Rv2130c	7.36666	7.79719	1.347 up	0.315
Rv2265	Rv2265	3.02012	2.48677	1.447 down	0.315
Rv2923c	Rv2923c	5.26438	5.75529	1.405 up	0.315
PPE64	Rv3558	5.19786	4.13699	2.086 down	0.315
cobQ2	Rv3713	6.02892	5.31447	1.640 down	0.315
Rv3735	Rv3735	5.96397	6.58699	1.540 up	0.315
deoC	Rv0478	7.52218	7.97631	1.369 up	0.316
Rv1927	Rv1927	5.92572	7.14589	2.329 up	0.316
Rv2212	Rv2212	6.38770	5.86840	1.433 down	0.316
nrdH	Rv3053c	10.31787	10.03239	1.218 down	0.316
eccD4	Rv3448	2.77888	2.24385	1.448 down	0.316
PPE61	Rv3532	4.33386	3.80869	1.439 down	0.316
Rv2219	Rv2219	8.21075	8.73655	1.439 up	0.317
ctaD	Rv3043c	7.72510	8.82524	2.143 up	0.319
Rv0149	Rv0149	8.09194	8.25050	1.116 up	0.320
mce1B	Rv0170	9.99301	9.33832	1.574 down	0.320
PE_PGRS3	Rv0278c	3.87983	4.24043	1.283 up	0.320
PE_PGRS6	Rv0532	5.19169	5.54477	1.277 up	0.320
menC	Rv0553	4.63338	5.05314	1.337 up	0.320
Rv0759c	Rv0759c	7.98836	7.56476	1.341 down	0.320
tatD	Rv1008	3.83173	4.51125	1.601 up	0.320
tagA	Rv1210	7.33252	7.66796	1.261 up	0.320
Rv1504c	Rv1504c	6.08320	5.55270	1.444 down	0.320
gmdA	Rv1511	7.14158	6.60850	1.447 down	0.320
Rv1546	Rv1546	7.16305	7.53232	1.291 up	0.320
mpt63	Rv1926c	8.93477	10.19572	2.396 up	0.320
Rv2390c	Rv2390c	5.74539	5.28685	1.374 down	0.320
vapC18	Rv2546	2.98543	3.63119	1.564 up	0.320
Rv2699c	Rv2699c	6.45418	5.52833	1.899 down	0.320
Rv2797c	Rv2797c	4.64786	4.42302	1.168 down	0.320
Rv3479	Rv3479	8.22714	7.02561	2.299 down	0.320
Rv3527	Rv3527	7.32594	6.85659	1.384 down	0.320
Rv3655c	Rv3655c	4.44584	5.06653	1.537 up	0.320
dppD	Rv3663c	5.91234	6.31288	1.320 up	0.320
nth	Rv3674c	6.97145	6.54303	1.345 down	0.320
lprC	Rv1275	7.78448	7.59663	1.139 down	0.321
ndh	Rv1854c	7.31731	8.47653	2.233 up	0.321
serS	Rv3834c	3.71191	4.15611	1.360 up	0.325
Rv0306	Rv0306	4.51947	4.99029	1.385 up	0.329
caeA	Rv2224c	7.40856	7.96771	1.473 up	0.329
Rv2729c	Rv2729c	5.98972	7.17338	2.271 up	0.329
PE_PGRS48	Rv2853	4.85085	5.27313	1.340 up	0.329
ansA	Rv1538c	5.58112	6.02323	1.358 up	0.330
Rv2507	Rv2507	7.34568	7.94274	1.512 up	0.330
Rv3741c	Rv3741c	6.10009	5.65655	1.359 down	0.330
idsA2	Rv2173	6.58839	7.13639	1.462 up	0.331
glmU	Rv1018c	7.66030	7.26654	1.313 down	0.334
fadD5	Rv0166	9.16880	7.38538	3.442 down	0.335
Rv1184c	Rv1184c	7.21050	6.56025	1.569 down	0.335
glnE	Rv2221c	6.69019	7.14413	1.369 up	0.336
fba	Rv0363c	8.04413	8.71501	1.592 up	0.337
atpA	Rv1308	9.13203	10.11070	1.970 up	0.337
ribD	Rv2671	4.98362	5.65569	1.593 up	0.337
iunH	Rv3393	5.76363	4.57682	2.276 down	0.337
Rv3463	Rv3463	5.43652	4.71601	1.647 down	0.337
Rv3603c	Rv3603c	7.30943	6.56106	1.679 down	0.337
Rv2733c	Rv2733c	6.44048	7.02010	1.494 up	0.338
Rv2955c	Rv2955c	6.11974	5.03753	2.117 down	0.338
bglS	Rv0186	8.39069	7.57890	1.755 down	0.339
Rv0332	Rv0332	5.72081	5.09574	1.542 down	0.339
atpH	Rv1307	9.16955	10.28123	2.160 up	0.339
Rv1939	Rv1939	6.61771	4.27935	5.057 down	0.339
higA	Rv1956	5.07406	5.59357	1.433 up	0.339
Rv2264c	Rv2264c	5.13770	5.44882	1.240 up	0.339
Rv2792c	Rv2792c	7.60413	8.50752	1.870 up	0.339
Rv3334	Rv3334	6.82397	5.86869	1.938 down	0.339
cut5a	Rv3724A	7.16290	7.58661	1.341 up	0.339
fadE6	Rv0271c	7.70046	7.89967	1.148 up	0.340
tam	Rv0294	5.26318	4.69630	1.481 down	0.340
Rv0849	Rv0849	5.04714	3.30266	3.350 down	0.340
Rv3695	Rv3695	6.19389	6.73124	1.451 up	0.340
glpQ1	Rv3842c	10.95373	12.34986	2.631 up	0.340
Rv0338c	Rv0338c	8.40711	8.97021	1.477 up	0.341
esxP	Rv2347c	10.77392	9.52647	2.374 down	0.341
rpfE	Rv2450c	4.56875	5.70759	2.202 up	0.341
Rv3015c	Rv3015c	4.49115	5.02974	1.452 up	0.341
mce1D	Rv0172	10.25625	9.63454	1.538 down	0.342
Rv0845	Rv0845	5.13272	4.44306	1.612 down	0.342
atpF	Rv1306	9.43074	10.52137	2.129 up	0.342
mptA	Rv2174	6.50384	6.92123	1.335 up	0.342
trpD	Rv2192c	5.76614	6.35667	1.505 up	0.342
Rv2235	Rv2235	6.33558	7.11997	1.722 up	0.342
mycP2	Rv3886c	6.12066	6.83148	1.636 up	0.342
Rv0302	Rv0302	6.97699	6.66113	1.244 down	0.343
fadE7	Rv0400c	6.39634	7.03032	1.551 up	0.343
Rv0481c	Rv0481c	6.42079	5.88054	1.454 down	0.343
purM	Rv0809	7.94827	8.58058	1.550 up	0.343
Rv0812	Rv0812	6.25809	6.52755	1.205 up	0.343
ispE	Rv1011	6.11506	5.81414	1.231 down	0.343
Rv1050	Rv1050	2.36185	3.22415	1.817 up	0.343
Rv2319c	Rv2319c	4.35000	4.49252	1.103 up	0.343
Rv2815c	Rv2815c	4.29397	4.53896	1.185 up	0.343
Rv3338	Rv3338	7.38020	6.86586	1.428 down	0.343
panC	Rv3602c	7.11552	6.51697	1.514 down	0.343
Rv3818	Rv3818	5.94559	5.34666	1.514 down	0.343
adh	Rv1530	4.74207	4.35457	1.308 down	0.344
lpqW	Rv1166	7.35002	7.02179	1.255 down	0.347
rpsA	Rv1630	10.69413	10.31390	1.301 down	0.347
Rv1889c	Rv1889c	4.48385	4.88672	1.322 up	0.347
htdY	Rv3389c	7.83264	7.07356	1.692 down	0.347
dop	Rv2112c	7.45169	8.05346	1.517 up	0.350
leuB	Rv2995c	7.51717	8.11667	1.515 up	0.352
rubA	Rv3251c	7.12852	6.62854	1.414 down	0.352
Rv0090	Rv0090	3.25876	4.15926	1.866 up	0.355
pntAb	Rv0156	7.30206	7.58710	1.218 up	0.355
Rv0190	Rv0190	9.16859	7.87005	2.459 down	0.355
Rv0192	Rv0192	7.69526	8.06444	1.291 up	0.355
aldA	Rv0768	4.36055	3.89112	1.384 down	0.355
Rv0891c	Rv0891c	6.00430	5.24040	1.698 down	0.355
Rv1084	Rv1084	5.92993	6.29483	1.287 up	0.355
rseA	Rv1222	9.14137	8.90367	1.179 down	0.355
Rv1265	Rv1265	8.47141	8.75305	1.215 up	0.355
ctaB	Rv1451	7.33702	8.76453	2.689 up	0.355
whiB1	Rv3219	11.95353	12.75328	1.740 up	0.355
Rv0771	Rv0771	5.06377	4.35791	1.631 down	0.356
Rv0520	Rv0520	4.33733	3.25904	2.111 down	0.358
fadD4	Rv0214	4.73858	5.19254	1.369 up	0.361
moaA1	Rv3109	2.73036	3.48199	1.683 up	0.361
pks10	Rv1660	6.81928	6.52800	1.223 down	0.362
gabD2	Rv1731	6.96025	7.40006	1.356 up	0.362
Rv2891	Rv2891	2.34997	2.75193	1.321 up	0.362
aftD	Rv0236c	6.73816	6.96677	1.171 up	0.363
Rv0433	Rv0433	7.83951	7.36040	1.393 down	0.363
Rv1063c	Rv1063c	6.07365	6.93017	1.810 up	0.363
PE_PGRS22	Rv1091	5.17398	5.44853	1.209 up	0.363
fum	Rv1098c	7.38328	8.19599	1.756 up	0.363
canA	Rv1284	5.54481	4.20830	2.525 down	0.363
bioD	Rv1570	6.10814	6.83585	1.656 up	0.363
Rv1765A	Rv1765A	7.54009	8.24555	1.630 up	0.363
malQ	Rv1781c	5.90169	6.50648	1.520 up	0.363
Rv1945	Rv1945	5.17563	5.62791	1.368 up	0.363
Rv2146c	Rv2146c	7.29996	7.65646	1.280 up	0.363
Rv2199c	Rv2199c	8.13587	9.25983	2.179 up	0.363
Rv2828c	Rv2828c	5.98290	6.53474	1.465 up	0.363
Rv3627c	Rv3627c	6.90776	7.54351	1.553 up	0.363
ppa	Rv3628	6.05964	5.49160	1.482 down	0.363
Rv3727	Rv3727	6.78833	6.41868	1.292 down	0.363
espH	Rv3867	9.87548	9.45047	1.342 down	0.363
Rv0797	Rv0797	4.00367	4.32662	1.250 up	0.364
Rv1056	Rv1056	5.24737	5.71322	1.381 up	0.364
esxQ	Rv3017c	4.14048	5.24582	2.151 up	0.364
mtc28	Rv0040c	8.74139	8.05924	1.604 down	0.366
Rv0613c	Rv0613c	6.88053	7.29632	1.334 up	0.366
ctaE	Rv2193	8.86945	10.15992	2.446 up	0.366
Rv0393	Rv0393	5.38403	6.02057	1.554 up	0.368
hemL	Rv0524	7.25346	8.69540	2.716 up	0.368
cysQ	Rv2131c	7.99107	8.61364	1.539 up	0.368
cobT	Rv2207	6.64910	7.15987	1.424 up	0.369
pntB	Rv0157	7.96619	8.58653	1.537 up	0.370
mshA	Rv0486	7.80879	8.57387	1.699 up	0.370
Rv0565c	Rv0565c	5.29145	4.90306	1.308 down	0.370
PE_PGRS16	Rv0977	4.77121	4.37305	1.317 down	0.370
bisC	Rv1442	6.71111	7.02118	1.239 up	0.370
Rv1670	Rv1670	4.79983	5.02414	1.168 up	0.370
Rv2191	Rv2191	4.66809	4.94817	1.214 up	0.370
Rv2286c	Rv2286c	5.04969	5.39384	1.269 up	0.370
Rv2420c	Rv2420c	6.33683	6.57756	1.181 up	0.370
Rv2574	Rv2574	6.55584	7.04612	1.404 up	0.370
dprE1	Rv3790	5.69095	5.14965	1.455 down	0.370
glyV	Rvnt27	1.87656	3.59804	3.297 up	0.370
rplN	Rv0714	9.47241	9.00324	1.384 down	0.372
typA	Rv1165	8.08114	7.91953	1.118 down	0.372
bioB	Rv1589	7.22656	7.55115	1.252 up	0.372
Rv1937	Rv1937	4.38793	4.58654	1.147 up	0.372
vapC35	Rv1962c	6.80735	6.29100	1.430 down	0.372
dnaG	Rv2343c	6.98634	7.13913	1.111 up	0.372
PE29	Rv3022A	0.36273	1.57338	2.314 up	0.372
moeA2	Rv0438c	5.57011	6.00513	1.351 up	0.373
Rv2597	Rv2597	6.31920	5.75485	1.478 down	0.373
Rv2751	Rv2751	7.18474	7.47252	1.220 up	0.373
Rv2802c	Rv2802c	5.05528	5.28049	1.168 up	0.373
Rv0880	Rv0880	4.96864	3.79445	2.256 down	0.377
grcC2	Rv0989c	5.46192	5.14697	1.243 down	0.377
Rv1341	Rv1341	6.96314	7.28894	1.253 up	0.377
Rv1429	Rv1429	4.49825	4.06340	1.351 down	0.377
Rv2491	Rv2491	4.02159	5.17309	2.221 up	0.377
Rv2672	Rv2672	6.30887	6.80337	1.408 up	0.377
Rv2772c	Rv2772c	7.07451	7.36101	1.219 up	0.377
lpqH	Rv3763	8.83584	7.36517	2.771 down	0.377
valV	Rvnt23	4.90162	5.44834	1.460 up	0.377
Rv2348c	Rv2348c	10.11238	9.31084	1.742 down	0.379
yrbE1A	Rv0167	10.17203	9.53213	1.558 down	0.380
Rv3760	Rv3760	6.97059	6.37950	1.506 down	0.383
cysE	Rv2335	7.78761	6.98961	1.738 down	0.388
Rv3613c	Rv3613c	9.13929	8.11727	2.030 down	0.388
Rv2449c	Rv2449c	6.69840	7.01881	1.248 up	0.390
Rv0390	Rv0390	6.65410	6.47261	1.134 down	0.391
Rv0944	Rv0944	4.83087	4.07513	1.688 down	0.391
Rv0961	Rv0961	6.65185	7.50119	1.801 up	0.391
celA2b	Rv1090	3.60372	3.82847	1.168 up	0.391
Rv1944c	Rv1944c	5.10558	4.62424	1.396 down	0.391
Rv2020c	Rv2020c	6.97886	6.56046	1.336 down	0.391
Rv2670c	Rv2670c	4.03332	4.36772	1.260 up	0.391
kdtB	Rv2965c	6.83127	6.31330	1.431 down	0.391
ppk1	Rv2984	6.90660	6.58231	1.252 down	0.391
serA1	Rv2996c	7.12659	7.76535	1.556 up	0.391
Rv3412	Rv3412	10.95503	10.21786	1.666 down	0.391
fadE26	Rv3504	5.25638	5.01030	1.185 down	0.391
fadD28	Rv2941	9.07699	9.48660	1.328 up	0.393
bioF2	Rv0032	3.63367	3.76992	1.099 up	0.394
Rv0123	Rv0123	4.34932	5.05762	1.633 up	0.394
Rv0347	Rv0347	5.64382	5.04577	1.513 down	0.394
ccdA	Rv0527	7.08178	8.61875	2.901 up	0.394
Rv0538	Rv0538	6.88174	7.34613	1.379 up	0.394
Rv0576	Rv0576	6.68572	6.44225	1.183 down	0.394
fadD16	Rv0852	5.36574	4.96368	1.321 down	0.394
prsA	Rv1017c	7.97939	7.40643	1.487 down	0.394
Rv1054	Rv1054	6.99554	6.74487	1.189 down	0.394
greA	Rv1080c	10.59155	11.31335	1.649 up	0.394
folP2	Rv1207	6.55110	6.90463	1.277 up	0.394
Rv1410c	Rv1410c	9.21893	9.82178	1.518 up	0.394
Rv1635c	Rv1635c	6.40719	7.12432	1.643 up	0.394
rpmI	Rv1642	10.55097	11.07865	1.441 up	0.394
Rv1748	Rv1748	5.09402	5.45780	1.286 up	0.394
Rv1766	Rv1766	6.35898	6.75299	1.314 up	0.394
PPE30	Rv1802	4.04107	4.60497	1.478 up	0.394
ilvG	Rv1820	6.34596	6.69005	1.269 up	0.394
fadE18	Rv1933c	6.87209	7.61999	1.679 up	0.394
Rv2402	Rv2402	6.39555	6.68802	1.224 up	0.394
lipQ	Rv2485c	6.57568	5.12599	2.731 down	0.394
Rv2600	Rv2600	5.67360	5.25776	1.334 down	0.394
Rv2766c	Rv2766c	5.62428	5.41483	1.156 down	0.394
Rv3077	Rv3077	4.89559	4.50020	1.315 down	0.394
Rv3530c	Rv3530c	4.81000	4.23148	1.493 down	0.394
ltp2	Rv3540c	5.71308	4.97061	1.673 down	0.394
eccE2	Rv3885c	6.29108	6.91031	1.536 up	0.394
pckA	Rv0211	8.90752	10.18229	2.419 up	0.396
lipU	Rv1076	7.46814	7.08211	1.306 down	0.396
Rv1021	Rv1021	6.24276	6.92275	1.602 up	0.397
cbs	Rv1077	7.48486	7.92700	1.358 up	0.397
fbiC	Rv1173	8.53260	9.02576	1.407 up	0.397
irtA	Rv1348	4.84133	4.65154	1.140 down	0.397
Rv1516c	Rv1516c	4.30756	4.50791	1.148 up	0.397
ureD	Rv1853	6.35733	7.03248	1.596 up	0.397
Rv2962c	Rv2962c	4.94861	4.00634	1.921 down	0.397
gmhB	Rv0114	5.68463	4.75035	1.910 down	0.399
Rv0547c	Rv0547c	5.86082	6.38834	1.441 up	0.399
Rv1626	Rv1626	8.96713	9.35680	1.310 up	0.399
qcrA	Rv2195	9.10933	10.50426	2.629 up	0.399
Rv0148	Rv0148	8.06719	8.30749	1.181 up	0.401
Rv1322	Rv1322	8.44511	9.59667	2.221 up	0.401
Rv0089	Rv0089	5.88779	7.51840	3.096 up	0.402
mtn	Rv0091	4.19505	3.82472	1.292 down	0.402
lpdC	Rv0462	8.24082	8.71894	1.392 up	0.402
Rv0502	Rv0502	9.51572	9.05295	1.378 down	0.402
Rv0954	Rv0954	8.84229	9.05570	1.159 up	0.402
Rv1273c	Rv1273c	5.01747	4.53183	1.400 down	0.402
Rv2042c	Rv2042c	5.91423	7.00405	2.128 up	0.402
Rv2694c	Rv2694c	8.03412	7.34821	1.608 down	0.402
dppC	Rv3664c	3.56965	4.22253	1.572 up	0.402
eccA1	Rv3868	9.56388	9.19019	1.295 down	0.402
ephC	Rv1124	4.55395	4.89899	1.270 up	0.404
echA15	Rv2679	6.19957	6.58835	1.309 up	0.404
menB	Rv0548c	6.82527	7.35330	1.441 up	0.405
arsB1	Rv2685	6.79473	7.00257	1.154 up	0.405
Rv0143c	Rv0143c	6.36437	6.56653	1.150 up	0.406
ctpA	Rv0092	5.75630	6.29004	1.447 up	0.407
fadE1	Rv0131c	5.09461	4.80534	1.222 down	0.407
lpqL	Rv0418	6.58884	7.23000	1.559 up	0.407
regX3	Rv0491	7.84885	8.20358	1.278 up	0.407
ccsA	Rv0529	6.84412	7.86457	2.028 up	0.407
xylB	Rv0729	3.91359	4.42488	1.425 up	0.407
fadE9	Rv0752c	5.78632	6.47976	1.617 up	0.407
Rv0810c	Rv0810c	9.59038	10.43583	1.796 up	0.407
Rv0965c	Rv0965c	6.01134	6.53471	1.437 up	0.407
Rv1004c	Rv1004c	5.76323	6.06894	1.236 up	0.407
Rv1199c	Rv1199c	6.61497	5.89909	1.642 down	0.407
atpG	Rv1309	9.12581	9.88691	1.694 up	0.407
atpC	Rv1311	8.66824	9.20364	1.449 up	0.407
ogt	Rv1316c	7.63921	8.45740	1.763 up	0.407
pykA	Rv1617	7.57817	7.76696	1.139 up	0.407
PPE29	Rv1801	2.48551	3.12932	1.562 up	0.407
Rv2464c	Rv2464c	6.85766	7.54691	1.612 up	0.407
Rv3342	Rv3342	7.79175	7.07537	1.643 down	0.407
Rv3707c	Rv3707c	5.81447	6.34346	1.442 up	0.407
asd	Rv3708c	7.63428	8.30227	1.588 up	0.407
Rv3673c	Rv3673c	7.27331	7.01617	1.195 down	0.408
phoT	Rv0820	7.54895	8.49162	1.922 up	0.409
vapB2	Rv0300	9.30333	9.13551	1.123 down	0.411
Rv0326	Rv0326	3.76332	4.15079	1.308 up	0.411
Rv0484c	Rv0484c	7.00771	7.50001	1.406 up	0.411
Rv0622	Rv0622	4.15383	3.71945	1.351 down	0.411
narL	Rv0844c	7.01772	7.38165	1.286 up	0.411
PPE14	Rv0915c	4.02052	4.42223	1.321 up	0.411
dapD	Rv1201c	7.16801	7.63463	1.381 up	0.411
Rv1591	Rv1591	6.69140	7.06836	1.298 up	0.411
Rv1610	Rv1610	6.48421	7.02596	1.455 up	0.411
Rv1779c	Rv1779c	6.39719	7.75956	2.571 up	0.411
fadB5	Rv1912c	5.02029	5.90930	1.851 up	0.411
Rv2023c	Rv2023c	5.78085	6.28065	1.414 up	0.411
helZ	Rv2101	6.27558	5.63042	1.563 down	0.411
qcrB	Rv2196	9.56726	10.81841	2.380 up	0.411
Rv2575	Rv2575	7.54666	8.37046	1.770 up	0.411
Rv2636	Rv2636	3.91157	2.85339	2.082 down	0.411
fprA	Rv3106	6.03506	5.70676	1.255 down	0.411
Rv3269	Rv3269	9.35430	8.25568	2.141 down	0.411
sigJ	Rv3328c	5.08956	3.31833	3.413 down	0.411
Rv3672c	Rv3672c	7.05017	6.75288	1.228 down	0.411
Rv3679	Rv3679	9.63328	8.91427	1.646 down	0.411
whiB4	Rv3681c	8.69421	8.25571	1.355 down	0.411
Rv3722c	Rv3722c	8.31048	8.87239	1.476 up	0.411
Rv3898c	Rv3898c	7.03378	6.77693	1.194 down	0.411
PE2	Rv0152c	4.56747	4.12440	1.359 down	0.412
chaA	Rv1607	6.75862	7.38773	1.546 up	0.412
rpfD	Rv2389c	6.03169	5.53344	1.412 down	0.412
Rv2481c	Rv2481c	5.27765	5.58180	1.234 up	0.412
Rv0650	Rv0650	3.91202	4.22303	1.240 up	0.413
Rv1513	Rv1513	6.97616	6.55089	1.342 down	0.413
vapB26	Rv0581	6.02270	6.72313	1.624 up	0.414
mobA	Rv2453c	7.00717	7.77352	1.700 up	0.414
mce4A	Rv3499c	7.86664	6.91775	1.930 down	0.414
Rv0373c	Rv0373c	3.39210	3.74335	1.275 up	0.417
mfd	Rv1020	6.14138	6.79799	1.576 up	0.417
Rv1508A	Rv1508A	5.11413	5.82114	1.632 up	0.417
Rv1632c	Rv1632c	8.09307	7.26659	1.773 down	0.417
Rv1804c	Rv1804c	4.62165	5.26745	1.564 up	0.417
Rv1824	Rv1824	6.13660	6.38352	1.186 up	0.417
glnA1	Rv2220	8.57471	8.01418	1.474 down	0.417
secF	Rv2586c	8.71110	8.91881	1.154 up	0.417
Rv3169	Rv3169	5.70703	5.10901	1.513 down	0.417
Rv3657c	Rv3657c	3.36846	4.06729	1.623 up	0.417
hadC	Rv0637	9.07717	8.74332	1.260 down	0.418
Rv1624c	Rv1624c	6.34026	6.94641	1.522 up	0.418
Rv2018	Rv2018	5.65660	5.39148	1.201 down	0.418
Rv2345	Rv2345	7.62040	7.92261	1.233 up	0.418
Rv3023c	Rv3023c	6.67672	6.00083	1.597 down	0.418
esxV	Rv3619c	9.43228	8.66235	1.705 down	0.418
Rv2414c	Rv2414c	5.87018	6.27448	1.323 up	0.419
Rv0079	Rv0079	9.80461	11.08145	2.423 up	0.421
Rv0474	Rv0474	7.74864	7.37455	1.296 down	0.421
mmpL9	Rv2339	6.27494	6.51131	1.178 up	0.421
hemE	Rv2678c	6.97591	7.64777	1.593 up	0.421
PE_PGRS8	Rv0742	4.91285	5.44254	1.443 up	0.422
Rv1619	Rv1619	5.62952	6.22060	1.506 up	0.422
Rv1975	Rv1975	4.42324	5.05482	1.549 up	0.422
lepA	Rv2404c	5.66916	6.00589	1.262 up	0.422
Rv2512c	Rv2512c	6.53362	5.92251	1.527 down	0.422
acyP	Rv2922A	4.92825	5.25933	1.257 up	0.422
pfkA	Rv3010c	6.82712	7.40273	1.490 up	0.422
glmS	Rv3436c	6.95816	6.69235	1.202 down	0.422
Rv3437	Rv3437	6.51221	5.88507	1.544 down	0.422
espD	Rv3614c	9.49299	8.25407	2.360 down	0.422
Rv0457c	Rv0457c	4.05263	4.89977	1.798 up	0.423
Rv1312	Rv1312	7.81262	8.38278	1.484 up	0.423
Rv2223c	Rv2223c	6.65117	7.19978	1.462 up	0.423
kasA	Rv2245	11.14543	10.68726	1.373 down	0.423
Rv2618	Rv2618	5.99913	5.69645	1.233 down	0.423
Rv3486	Rv3486	7.30731	6.57604	1.660 down	0.423
erg3	Rv1814	5.64852	5.33736	1.240 down	0.424
Rv2166c	Rv2166c	9.53990	8.56449	1.966 down	0.424
efp	Rv2534c	8.70747	8.30318	1.323 down	0.424
pabB	Rv1005c	5.52539	5.81849	1.225 up	0.426
Rv1137c	Rv1137c	4.30458	3.67478	1.547 down	0.426
mcr	Rv1143	5.75962	6.23028	1.385 up	0.427
glpQ2	Rv0317c	7.05003	7.40986	1.283 up	0.428
Rv1062	Rv1062	5.33253	6.02623	1.617 up	0.428
dnaJ2	Rv2373c	8.08177	8.54969	1.383 up	0.428
PE_PGRS26	Rv1441c	5.51821	5.82307	1.235 up	0.429
lipB	Rv2217	7.18736	7.88998	1.627 up	0.429
gpgP	Rv2419c	6.69385	6.92735	1.175 up	0.429
Rv2828A	Rv2828A	6.65367	7.08101	1.344 up	0.429
fadD29	Rv2950c	9.33781	8.96979	1.290 down	0.429
Rv3095	Rv3095	8.41342	7.11884	2.453 down	0.429
Rv3840	Rv3840	4.82947	5.28350	1.369 up	0.429
ethR	Rv3855	6.81062	7.69509	1.846 up	0.429
cobQ1	Rv0255c	5.57397	6.08283	1.422 up	0.430
moaB2	Rv0984	8.88680	9.13238	1.185 up	0.430
arcA	Rv1001	5.96857	6.44058	1.387 up	0.430
Rv1191	Rv1191	5.10464	5.79420	1.612 up	0.430
Rv1231c	Rv1231c	6.46200	7.01950	1.471 up	0.430
lpqY	Rv1235	6.00202	6.52495	1.436 up	0.430
Rv1287	Rv1287	5.53950	6.27114	1.660 up	0.430
lysA	Rv1293	7.14780	7.77628	1.545 up	0.430
Rv1929c	Rv1929c	6.27179	7.16581	1.858 up	0.430
Rv3075c	Rv3075c	7.87430	8.78454	1.879 up	0.430
lpqE	Rv3584	8.48196	7.72677	1.687 down	0.430
iniA	Rv0342	8.24377	9.42761	2.271 up	0.431
Rv2128	Rv2128	8.93818	8.32393	1.530 down	0.431
Rv1036c	Rv1036c	3.08366	3.83495	1.683 up	0.433
cysN	Rv1286	5.53741	5.20418	1.259 down	0.433
lprG	Rv1411c	9.04317	9.49374	1.366 up	0.433
clpP1	Rv2461c	8.79442	8.59799	1.145 down	0.433
smc	Rv2922c	6.07276	6.49722	1.342 up	0.433
Rv3647c	Rv3647c	8.07262	8.79201	1.646 up	0.433
Rv0093c	Rv0093c	5.25611	5.97068	1.641 up	0.435
Rv0147	Rv0147	7.95621	8.24265	1.219 up	0.435
nadR	Rv0212c	6.38016	7.86489	2.798 up	0.435
menH	Rv0558	7.61761	8.16522	1.461 up	0.435
Rv1476	Rv1476	6.42175	5.63389	1.726 down	0.435
gnd1	Rv1844c	7.18182	7.58127	1.318 up	0.435
qcrC	Rv2194	8.76936	10.09561	2.507 up	0.435
arsA	Rv2684	6.11424	6.40660	1.224 up	0.435
Rv2799	Rv2799	6.77677	6.24487	1.445 down	0.435
fadA5	Rv3546	4.87226	4.51257	1.283 down	0.435
espL	Rv3880c	9.97200	9.16422	1.750 down	0.435
fadD25	Rv1521	8.21367	8.55904	1.270 up	0.440
rpsF	Rv0053	7.95841	7.36258	1.511 down	0.441
PE_PGRS28	Rv1452c	3.47125	4.70571	2.352 up	0.441
Rv2885c	Rv2885c	5.93199	6.42990	1.412 up	0.441
amt	Rv2920c	5.10983	6.08466	1.965 up	0.441
Rv2951c	Rv2951c	7.69856	8.02007	1.249 up	0.441
mycP4	Rv3449	4.28313	3.76323	1.433 down	0.441
mazF1	Rv0456A	4.90922	5.51817	1.525 up	0.443
argS	Rv1292	6.18611	6.76247	1.491 up	0.443
Rv1903	Rv1903	6.30723	5.66440	1.561 down	0.444
serB2	Rv3042c	7.39099	8.46676	2.107 up	0.444
Rv0012	Rv0012	7.32661	7.79906	1.387 up	0.447
PE_PGRS15	Rv0872c	7.97737	8.30498	1.254 up	0.447
uspA	Rv2316	2.79684	2.49788	1.230 down	0.447
Rv0100	Rv0100	5.49726	5.77400	1.211 up	0.448
sodC	Rv0432	8.13483	7.82176	1.242 down	0.448
Rv2418c	Rv2418c	6.10473	6.42110	1.245 up	0.448
dprE2	Rv3791	6.58883	6.22826	1.283 down	0.448
fadD12	Rv1427c	6.68196	6.27262	1.328 down	0.449
Rv2844	Rv2844	7.09909	7.29654	1.146 up	0.449
Rv3000	Rv3000	5.59938	6.96176	2.571 up	0.449
Rv3629c	Rv3629c	5.74092	5.39843	1.267 down	0.449
Rv0104	Rv0104	5.44041	6.15603	1.642 up	0.452
snzP	Rv2606c	7.25644	7.56338	1.237 up	0.452
canB	Rv3588c	6.94414	6.57969	1.287 down	0.452
Rv0680c	Rv0680c	7.69080	6.91472	1.712 down	0.453
Rv1100	Rv1100	7.15325	7.64117	1.402 up	0.453
glgP	Rv1328	6.79893	7.07357	1.209 up	0.453
lppZ	Rv3006	8.11322	8.48568	1.294 up	0.453
glpD2	Rv3302c	6.87506	7.58740	1.638 up	0.453
pheA	Rv3838c	6.48798	6.73406	1.185 up	0.453
Rv0265c	Rv0265c	6.08032	6.67154	1.506 up	0.454
fadD11.1	Rv1549	5.32657	4.48018	1.797 down	0.454
lprB	Rv1274	7.77769	7.53573	1.182 down	0.455
esxG	Rv0287	10.49556	11.38172	1.848 up	0.458
vapB3	Rv0550c	4.49195	5.04761	1.469 up	0.458
Rv1473	Rv1473	7.00797	6.28023	1.656 down	0.458
Rv2943A	Rv2943A	3.88506	3.53201	1.277 down	0.458
Rv3645	Rv3645	7.99600	8.48178	1.400 up	0.459
hemA	Rv0509	9.11754	9.59757	1.394 up	0.460
ptpA	Rv2234	5.80886	6.63457	1.772 up	0.460
pks7	Rv1661	5.35680	5.75292	1.315 up	0.462
vapC7	Rv0661c	2.38443	3.27929	1.859 up	0.463
Rv0687	Rv0687	5.71712	6.25171	1.448 up	0.463
PE_PGRS12	Rv0832	5.73443	6.45486	1.647 up	0.463
Rv2696c	Rv2696c	8.16678	8.29035	1.089 up	0.463
Rv2798c	Rv2798c	6.48299	6.01221	1.385 down	0.463
Rv3403c	Rv3403c	6.08767	5.46038	1.544 down	0.463
Rv0430	Rv0430	8.18355	7.56224	1.538 down	0.464
Rv1752	Rv1752	5.69603	6.81484	2.171 up	0.464
Rv2522c	Rv2522c	6.31246	6.92805	1.532 up	0.464
Rv0374c	Rv0374c	2.44517	3.31866	1.832 up	0.465
pks11	Rv1665	6.52158	6.94045	1.336 up	0.465
pcnA	Rv3907c	5.91938	6.47490	1.469 up	0.465
Rv0485	Rv0485	7.81645	8.43808	1.538 up	0.466
pks3	Rv1180	5.56810	4.31845	2.377 down	0.466
esxL	Rv1198	9.82850	9.05664	1.707 down	0.466
gpm2	Rv3214	6.98774	7.64524	1.577 up	0.466
fadD7	Rv0119	5.10359	5.85350	1.681 up	0.470
Rv0567	Rv0567	6.14420	5.94236	1.150 down	0.470
fabD2	Rv0649	4.02979	4.44662	1.334 up	0.470
Rv1047	Rv1047	6.56193	5.97713	1.499 down	0.470
Rv3684	Rv3684	8.02212	8.22219	1.148 up	0.470
Rv0213c	Rv0213c	5.63008	6.14904	1.432 up	0.471
lpqI	Rv0237	6.41713	6.70234	1.218 up	0.471
gpm1	Rv0489	6.65106	7.18892	1.451 up	0.471
mmaA4	Rv0642c	9.50183	9.22273	1.213 down	0.471
Rv1888A	Rv1888A	4.99596	5.66127	1.585 up	0.471
PE_PGRS35	Rv1983	6.31944	5.90282	1.334 down	0.471
Rv3626c	Rv3626c	7.05719	7.73329	1.597 up	0.471
Rv3851	Rv3851	6.86192	6.14277	1.646 down	0.471
espJ	Rv3878	9.63050	9.30062	1.256 down	0.471
Rv0316	Rv0316	7.06389	6.83334	1.173 down	0.473
Rv0628c	Rv0628c	6.82012	7.07688	1.194 up	0.473
pgi	Rv0946c	5.98373	6.26232	1.213 up	0.473
Rv1686c	Rv1686c	4.38618	4.54085	1.113 up	0.473
fadD32	Rv3801c	10.10013	9.84749	1.191 down	0.473
Rv0139	Rv0139	6.89417	6.56303	1.258 down	0.475
narU	Rv0267	7.17920	6.40959	1.704 down	0.475
Rv0756c	Rv0756c	7.22494	7.61958	1.314 up	0.475
Rv0948c	Rv0948c	7.26788	7.93308	1.585 up	0.475
esxI	Rv1037c	9.43758	8.71417	1.651 down	0.475
PE_PGRS19	Rv1067c	3.64062	4.14105	1.414 up	0.475
atpD	Rv1310	9.35396	10.01772	1.584 up	0.475
Rv1676	Rv1676	7.90121	7.51914	1.303 down	0.475
cinA	Rv1901	7.10760	6.71781	1.310 down	0.475
pknJ	Rv2088	4.74395	4.95860	1.160 up	0.475
Rv2297	Rv2297	7.46618	7.10916	1.280 down	0.475
thyA	Rv2764c	7.33117	6.86239	1.383 down	0.475
Rv2809	Rv2809	7.15640	7.53188	1.297 up	0.475
Rv2980	Rv2980	5.24009	5.55754	1.246 up	0.475
relJ	Rv3357	3.96613	2.82425	2.206 down	0.475
Rv3729	Rv3729	5.84819	5.39460	1.369 down	0.475
subI	Rv2400c	6.43884	6.76083	1.250 up	0.477
moxR2	Rv3692	6.85171	6.57873	1.208 down	0.477
Rv0071	Rv0071	4.17175	4.42840	1.194 up	0.479
fadD10	Rv0099	4.87238	5.56691	1.618 up	0.479
citA	Rv0889c	7.27392	7.71220	1.354 up	0.479
Rv1480	Rv1480	8.87696	9.32442	1.363 up	0.479
Rv2887	Rv2887	6.23549	6.94548	1.635 up	0.479
Rv2917	Rv2917	3.66079	3.11791	1.456 down	0.479
ilvC	Rv3001c	8.64743	9.76276	2.166 up	0.479
hisT	Rvnt29	2.36480	3.50132	2.198 up	0.479
PE_PGRS4	Rv0279c	4.73691	5.56429	1.774 up	0.480
Rv0372c	Rv0372c	2.66904	3.09029	1.339 up	0.480
fadD8	Rv0551c	4.89220	5.35063	1.374 up	0.480
Rv0621	Rv0621	4.83585	4.42266	1.331 down	0.480
ctaC	Rv2200c	9.08287	9.97420	1.854 up	0.480
Rv2230c	Rv2230c	5.63207	6.19917	1.481 up	0.480
Rv2961	Rv2961	3.62351	3.87123	1.187 up	0.480
fadE22	Rv3061c	6.25660	5.21506	2.058 down	0.480
ephE	Rv3670	5.66327	5.90136	1.179 up	0.480
ndhA	Rv0392c	6.20538	5.79688	1.327 down	0.481
mbtM	Rv1345	6.26931	6.43180	1.119 up	0.481
rocD2	Rv2321c	3.68843	4.55046	1.817 up	0.481
ilvN	Rv3002c	8.47516	9.43641	1.946 up	0.481
Rv0095c	Rv0095c	3.72535	4.93795	2.317 up	0.482
gabD1	Rv0234c	6.25275	6.61239	1.283 up	0.482
Rv0296c	Rv0296c	5.62842	4.81628	1.755 down	0.482
mmpL4	Rv0450c	6.82394	7.15746	1.260 up	0.482
Rv0496	Rv0496	6.88646	7.14490	1.196 up	0.482
thiX	Rv0816c	5.38069	5.81477	1.351 up	0.482
Rv0836c	Rv0836c	2.53575	2.05982	1.390 down	0.482
pra	Rv1078	8.18068	7.80032	1.301 down	0.482
fadD11	Rv1550	4.73672	4.17011	1.481 down	0.482
Rv1571	Rv1571	5.26731	5.88402	1.533 up	0.482
PE_PGRS32	Rv1803c	4.95894	4.63000	1.256 down	0.482
Rv2082	Rv2082	6.76894	6.46961	1.230 down	0.482
aroG	Rv2178c	8.10370	8.38765	1.217 up	0.482
Rv2302	Rv2302	9.24844	8.53216	1.642 down	0.482
phoH1	Rv2368c	9.00806	8.63497	1.295 down	0.482
scoA	Rv2504c	6.55782	6.07570	1.396 down	0.482
Rv2517c	Rv2517c	7.25171	6.78363	1.383 down	0.482
Rv2576c	Rv2576c	9.01070	9.59580	1.500 up	0.482
Rv2690c	Rv2690c	4.96310	5.44822	1.399 up	0.482
Rv2739c	Rv2739c	5.63838	5.92297	1.218 up	0.482
fadE21	Rv2789c	7.62766	8.38800	1.693 up	0.482
gltS	Rv2992c	6.90631	7.45672	1.464 up	0.482
Rv3166c	Rv3166c	5.11700	5.33101	1.159 up	0.482
Rv3224A	Rv3224A	8.81779	9.43085	1.529 up	0.482
cyp125	Rv3545c	5.95389	5.52431	1.346 down	0.482
serV	Rvnt41	2.46169	5.43016	7.827 up	0.482
Rv1897c	Rv1897c	5.54653	5.86326	1.245 up	0.483
dfrA	Rv2763c	7.08589	6.58164	1.418 down	0.483
Rv2957	Rv2957	7.51095	7.12184	1.309 down	0.483
pknK	Rv3080c	4.18304	4.66168	1.393 up	0.483
lppQ	Rv2341	3.61880	3.98384	1.287 up	0.486
vapB40	Rv2595	7.18582	6.73030	1.371 down	0.486
ligA	Rv3014c	5.39480	5.20439	1.141 down	0.486
gluU	Rvnt35	4.35976	5.49797	2.201 up	0.487
Rv3468c	Rv3468c	4.81612	4.15960	1.576 down	0.488
Rv3642c	Rv3642c	9.60011	8.67848	1.894 down	0.488
Rv0037c	Rv0037c	5.80397	5.97475	1.125 up	0.492
Rv0303	Rv0303	6.38587	6.05930	1.254 down	0.492
Rv0546c	Rv0546c	6.15220	6.57512	1.340 up	0.492
vapB10	Rv1398c	12.33263	12.92953	1.512 up	0.492
whiA	Rv1423	6.86733	7.45443	1.502 up	0.492
fadD1	Rv1750c	4.73711	5.18013	1.359 up	0.492
lldD2	Rv1872c	11.57155	11.30638	1.201 down	0.492
cobH	Rv2065	5.93834	5.65030	1.220 down	0.492
Rv2117	Rv2117	5.62362	5.88211	1.196 up	0.492
Rv2570	Rv2570	4.91965	5.00023	1.057 up	0.492
Rv2614A	Rv2614A	5.18259	5.80493	1.539 up	0.492
rpsP	Rv2909c	8.53504	8.81638	1.215 up	0.492
Rv3903c	Rv3903c	4.13060	4.46912	1.264 up	0.492
Rv1473A	Rv1473A	6.51811	5.77799	1.670 down	0.493
Rv2520c	Rv2520c	6.01198	6.58257	1.485 up	0.493
Rv3046c	Rv3046c	7.97465	8.26788	1.225 up	0.493
fcoT	Rv0098	4.56055	5.20951	1.568 up	0.494
Rv0142	Rv0142	6.02246	6.44449	1.339 up	0.494
Rv0150c	Rv0150c	6.56351	6.68655	1.089 up	0.494
lipW	Rv0217c	4.93223	5.36265	1.347 up	0.494
rskA	Rv0444c	7.14659	7.57559	1.346 up	0.494
Rv0525	Rv0525	6.45047	8.22106	3.411 up	0.494
secE1	Rv0638	9.42714	9.77033	1.268 up	0.494
moaA2	Rv0869c	8.12996	7.89469	1.177 down	0.494
Rv0988	Rv0988	6.20916	6.48188	1.208 up	0.494
Rv1060	Rv1060	6.90019	6.58834	1.241 down	0.494
Rv1363c	Rv1363c	6.57653	6.31166	1.201 down	0.494
ribC	Rv1412	5.10960	5.42179	1.241 up	0.494
Rv1634	Rv1634	6.89946	7.54344	1.562 up	0.494
Rv1895	Rv1895	4.65898	4.50784	1.110 down	0.494
tatC	Rv2093c	8.00946	8.24682	1.178 up	0.494
lppK	Rv2116	4.72612	5.18387	1.373 up	0.494
Rv2197c	Rv2197c	8.28680	8.89765	1.527 up	0.494
nadE	Rv2438c	7.13399	8.02802	1.858 up	0.494
pgsA1	Rv2612c	6.79361	7.46622	1.593 up	0.494
Rv3226c	Rv3226c	5.56377	6.23319	1.590 up	0.494
glyT	Rvnt32	5.84243	7.70848	3.645 up	0.494
Rv0110	Rv0110	5.08172	5.36566	1.217 up	0.496
Rv1226c	Rv1226c	5.40687	6.16712	1.693 up	0.498
Rv0526	Rv0526	7.36898	8.81573	2.725 up	0.499
rsfA	Rv1365c	6.00770	4.85031	2.230 down	0.499
Rv2250c	Rv2250c	3.87749	4.22036	1.268 up	0.501
Rv1371	Rv1371	5.00966	4.63206	1.299 down	0.503
PE5	Rv0285	9.03693	10.47960	2.718 up	0.504
vapB48	Rv3697A	7.00612	6.58077	1.342 down	0.504
PPE42	Rv2608	6.06313	5.81079	1.191 down	0.505
ripA	Rv1477	9.11992	8.57890	1.455 down	0.508
Rv2181	Rv2181	7.46980	7.80868	1.264 up	0.508
aceE	Rv2241	7.70817	8.20598	1.412 up	0.508
echA14	Rv2486	5.83288	6.20912	1.297 up	0.508
dapA	Rv2753c	8.04581	8.36742	1.249 up	0.508
Rv1987	Rv1987	8.81360	8.28525	1.442 down	0.509
Rv2258c	Rv2258c	7.10715	7.49581	1.309 up	0.509
Rv3472	Rv3472	5.97010	5.40649	1.477 down	0.509
Rv0381c	Rv0381c	7.15359	7.38004	1.169 up	0.510
Rv2372c	Rv2372c	7.52103	7.84436	1.251 up	0.510
Rv2616	Rv2616	6.04859	5.53659	1.426 down	0.510
fpg	Rv2924c	5.32826	5.83865	1.424 up	0.510
Rv1890c	Rv1890c	3.92069	4.40084	1.394 up	0.511
Rv0111	Rv0111	7.49396	6.63957	1.807 down	0.512
Rv1205	Rv1205	7.09571	6.79346	1.233 down	0.512
Rv3353c	Rv3353c	3.77798	2.93450	1.794 down	0.512
Rv0856	Rv0856	7.35015	7.01998	1.257 down	0.513
Rv2228c	Rv2228c	6.32016	6.92578	1.521 up	0.513
Rv2577	Rv2577	3.07877	3.35644	1.212 up	0.513
Rv3099c	Rv3099c	7.46274	7.09864	1.287 down	0.513
Rv3346c	Rv3346c	5.89569	5.34576	1.464 down	0.513
Rv0161	Rv0161	3.58311	4.27902	1.619 up	0.514
Rv1148c	Rv1148c	5.49550	5.88778	1.312 up	0.514
Rv1233c	Rv1233c	8.10677	8.78451	1.599 up	0.514
epiA	Rv1512	6.94242	6.70021	1.182 down	0.514
Rv1866	Rv1866	4.29202	4.54071	1.188 up	0.514
Rv1957	Rv1957	5.91606	5.70000	1.161 down	0.514
uvrD2	Rv3198c	7.04571	7.33617	1.223 up	0.514
Rv3355c	Rv3355c	6.60112	6.11996	1.395 down	0.514
Rv3815c	Rv3815c	6.92990	7.44506	1.429 up	0.514
celA1	Rv0062	5.59390	5.14237	1.367 down	0.516
Rv2050	Rv2050	8.63719	8.32129	1.244 down	0.516
ilvE	Rv2210c	7.34440	7.73814	1.313 up	0.516
fadD9	Rv2590	8.22603	8.91886	1.616 up	0.516
Rv3643	Rv3643	1.88198	3.17165	2.444 up	0.516
glyA2	Rv0070c	5.64576	5.48975	1.114 down	0.518
htdZ	Rv0130	4.89093	4.68872	1.150 down	0.518
msrA	Rv0137c	6.90305	6.37663	1.440 down	0.518
Rv0449c	Rv0449c	5.77389	6.30989	1.449 up	0.518
yrbE2A	Rv0587	7.20933	7.63237	1.340 up	0.518
mmaA3	Rv0643c	7.83757	7.42184	1.333 down	0.518
Rv0828c	Rv0828c	3.55467	4.24408	1.612 up	0.518
Rv0910	Rv0910	7.97081	7.71842	1.191 down	0.518
Rv0998	Rv0998	6.49880	6.93495	1.352 up	0.518
Rv1057	Rv1057	6.68254	7.55734	1.833 up	0.518
mazE3	Rv1103c	8.13548	7.32394	1.755 down	0.518
mutA	Rv1492	6.20381	6.67359	1.384 up	0.518
mce3F	Rv1971	3.88967	3.10047	1.728 down	0.518
kasB	Rv2246	10.55248	10.15838	1.314 down	0.518
smtB	Rv2358	6.94720	6.50084	1.362 down	0.518
mbtH	Rv2377c	5.34885	4.85092	1.412 down	0.518
Rv2484c	Rv2484c	7.86043	7.57272	1.220 down	0.518
Rv2609c	Rv2609c	7.54500	8.04437	1.413 up	0.518
Rv3041c	Rv3041c	6.39617	6.84236	1.362 up	0.518
Rv3183	Rv3183	4.84946	5.79006	1.919 up	0.518
Rv3224	Rv3224	8.82450	9.39306	1.483 up	0.518
Rv3480c	Rv3480c	7.45868	6.70017	1.691 down	0.518
Rv3587c	Rv3587c	9.21060	8.46444	1.677 down	0.518
Rv3632	Rv3632	5.32309	5.70005	1.298 up	0.518
Rv3779	Rv3779	6.00331	6.33928	1.262 up	0.518
Rv3922c	Rv3922c	9.12536	8.69923	1.343 down	0.518
metV	Rvnt24	4.22646	5.42493	2.294 up	0.518
argW	Rvnt28	-2.09917	1.95337	16.593 up	0.518
purF	Rv0808	8.17947	8.48775	1.238 up	0.520
ompA	Rv0899	5.32394	4.94917	1.296 down	0.520
Rv0787A	Rv0787A	7.84116	7.28561	1.469 down	0.521
Rv2752c	Rv2752c	7.55836	7.96047	1.321 up	0.521
gcpE	Rv2868c	9.08418	9.33595	1.190 up	0.521
Rv2978c	Rv2978c	6.72304	7.28309	1.474 up	0.521
cobG	Rv2064	5.93287	6.10249	1.124 up	0.522
tig	Rv2462c	8.31673	8.62039	1.234 up	0.522
Rv3354	Rv3354	6.40686	5.60101	1.748 down	0.522
pgsA2	Rv1822	6.76192	7.12520	1.286 up	0.524
Rv0790c	Rv0790c	5.52003	5.82805	1.238 up	0.525
Rv3115	Rv3115	6.67886	5.98902	1.613 down	0.525
Rv0133	Rv0133	6.75567	7.08097	1.252 up	0.526
Rv0163	Rv0163	5.68991	5.30916	1.302 down	0.526
iniB	Rv0341	9.32383	10.47345	2.218 up	0.526
thiO	Rv0415	5.30406	4.98641	1.246 down	0.526
Rv0597c	Rv0597c	7.62607	8.15858	1.446 up	0.526
mmaA2	Rv0644c	7.04383	6.35653	1.610 down	0.526
moaD2	Rv0868c	7.27085	6.87295	1.317 down	0.526
Rv0976c	Rv0976c	4.64025	4.33484	1.235 down	0.526
prfA	Rv1299	9.12623	9.92041	1.734 up	0.526
lspA	Rv1539	7.50780	8.27714	1.704 up	0.526
ilvA	Rv1559	8.01350	8.16578	1.111 up	0.526
bcpB	Rv1608c	6.65965	7.08968	1.347 up	0.526
Rv1747	Rv1747	7.44534	7.85526	1.328 up	0.526
furA	Rv1909c	5.95495	7.15333	2.294 up	0.526
cobK	Rv2070c	5.44231	6.19588	1.685 up	0.526
Rv3104c	Rv3104c	7.47938	7.79233	1.242 up	0.526
Rv3238c	Rv3238c	6.50592	6.88110	1.297 up	0.526
Rv3359	Rv3359	4.93412	4.32216	1.528 down	0.526
Rv3446c	Rv3446c	2.53791	1.75201	1.724 down	0.526
Rv0477	Rv0477	8.82077	9.10556	1.218 up	0.527
Rv0986	Rv0986	5.12266	5.29926	1.130 up	0.527
glyA1	Rv1093	7.72758	7.99338	1.202 up	0.527
PPE18	Rv1196	9.56038	8.99963	1.475 down	0.527
mbtK	Rv1347c	5.16719	4.58893	1.493 down	0.527
ribG	Rv1409	8.22462	8.81927	1.510 up	0.527
hisD	Rv1599	7.70830	8.37269	1.584 up	0.527
Rv1762c	Rv1762c	5.53716	6.11085	1.488 up	0.527
Rv1958c	Rv1958c	6.31684	6.01934	1.229 down	0.527
Rv1978	Rv1978	5.84403	5.56441	1.213 down	0.527
Rv2013	Rv2013	3.70419	3.18305	1.435 down	0.527
Rv2100	Rv2100	6.08811	6.47400	1.306 up	0.527
cobC	Rv2231c	5.33475	5.63634	1.232 up	0.527
Rv2409c	Rv2409c	7.23189	6.61747	1.530 down	0.527
Rv2532c	Rv2532c	7.58998	7.22818	1.285 down	0.527
Rv2653c	Rv2653c	3.25636	2.53871	1.644 down	0.527
Rv2659c	Rv2659c	4.64823	4.36263	1.218 down	0.527
Rv2675c	Rv2675c	6.85420	7.48230	1.545 up	0.527
Rv2742c	Rv2742c	6.98704	6.75234	1.176 down	0.527
Rv3190A	Rv3190A	9.10375	8.64970	1.369 down	0.527
lpdA	Rv3303c	6.51690	7.50725	1.986 up	0.527
Rv3435c	Rv3435c	7.43656	6.94618	1.404 down	0.527
fdxD	Rv3503c	6.82387	6.29337	1.444 down	0.527
fadE30	Rv3560c	4.04271	4.79743	1.687 up	0.527
espC	Rv3615c	9.66771	8.38664	2.430 down	0.527
dppB	Rv3665c	3.99861	4.35110	1.276 up	0.527
Rv3789	Rv3789	5.81700	5.35577	1.376 down	0.527
Rv2541	Rv2541	2.94009	3.38434	1.360 up	0.528
hisS	Rv2580c	7.36502	8.05339	1.611 up	0.528
Rv0072	Rv0072	6.71830	6.93027	1.158 up	0.529
Rv0487	Rv0487	7.41110	7.96860	1.471 up	0.529
uvrC	Rv1420	6.68242	7.21705	1.448 up	0.529
Rv1466	Rv1466	8.36155	8.16138	1.148 down	0.529
Rv2998A	Rv2998A	4.03716	3.51600	1.435 down	0.529
nrdF2	Rv3048c	8.56781	8.05241	1.429 down	0.529
Rv0257	Rv0257	7.55922	7.84495	1.219 up	0.530
Rv0375c	Rv0375c	2.21436	2.72085	1.420 up	0.530
senX3	Rv0490	7.96115	8.49501	1.447 up	0.530
Rv0909	Rv0909	8.60353	7.72071	1.843 down	0.530
rpmF	Rv0979A	7.51016	8.07824	1.482 up	0.530
lprA	Rv1270c	6.43350	5.75846	1.596 down	0.530
Rv1443c	Rv1443c	6.59314	6.85088	1.195 up	0.530
PE_PGRS27	Rv1450c	3.13313	3.39867	1.202 up	0.530
papA4	Rv1528c	3.86509	3.36342	1.415 down	0.530
Rv1540	Rv1540	7.85853	8.64602	1.726 up	0.530
tatA	Rv2094c	10.20236	9.93660	1.202 down	0.530
PE26	Rv2519	7.10965	7.29622	1.138 up	0.530
Rv2569c	Rv2569c	4.97828	4.69779	1.214 down	0.530
Rv2639c	Rv2639c	6.08275	6.78040	1.621 up	0.530
deoA	Rv3314c	5.10871	5.77923	1.591 up	0.530
Rv3492c	Rv3492c	8.70895	7.99614	1.638 down	0.530
ponA2	Rv3682	8.65952	8.86381	1.152 up	0.530
tcrY	Rv3764c	6.99889	6.43334	1.479 down	0.530
Rv3828c	Rv3828c	5.48783	5.06191	1.343 down	0.530
eccD1	Rv3877	8.36401	8.67794	1.243 up	0.530
guaB1	Rv1843c	7.65101	7.90815	1.195 up	0.531
Rv3566A	Rv3566A	6.77643	6.02430	1.684 down	0.531
Rv0128	Rv0128	5.80324	5.58977	1.159 down	0.532
Rv1337	Rv1337	8.12636	8.33359	1.154 up	0.532
argC	Rv1652	4.61006	4.00512	1.520 down	0.532
Rv1760	Rv1760	5.40653	5.92180	1.429 up	0.532
Rv2324	Rv2324	5.16193	5.54206	1.301 up	0.532
Rv2542	Rv2542	6.57335	6.88500	1.241 up	0.532
Rv2707	Rv2707	8.04578	8.69343	1.566 up	0.532
Rv2825c	Rv2825c	6.66949	6.92310	1.192 up	0.532
Rv3074	Rv3074	6.48760	7.20447	1.643 up	0.532
desA3	Rv3229c	11.67460	11.04677	1.545 down	0.532
metA	Rv3341	7.58378	7.15597	1.345 down	0.532
Rv3668c	Rv3668c	6.21067	6.47294	1.199 up	0.532
Rv3749c	Rv3749c	5.67190	5.95741	1.218 up	0.532
alaT	Rvnt02	4.08811	4.67873	1.505 up	0.532
Rv0958	Rv0958	6.85026	6.62481	1.169 down	0.533
ftsY	Rv2921c	7.30833	7.81148	1.417 up	0.533
Rv1215c	Rv1215c	6.71562	6.88082	1.121 up	0.535
Rv3630	Rv3630	5.38389	5.56935	1.137 up	0.535
galE1	Rv3634c	7.60648	6.98348	1.540 down	0.536
proC	Rv0500	6.44499	6.82246	1.299 up	0.537
gmhA	Rv0113	5.86424	5.47345	1.311 down	0.539
fadB2	Rv0468	6.50881	7.19675	1.610 up	0.539
Rv0517	Rv0517	5.83973	5.52036	1.247 down	0.539
cspB	Rv0871	8.29657	8.57793	1.215 up	0.539
Rv0914c	Rv0914c	6.69169	6.24997	1.358 down	0.539
Rv1535	Rv1535	8.67720	7.49237	2.273 down	0.539
mpt64	Rv1980c	8.64074	9.17230	1.445 up	0.539
glnA2	Rv2222c	8.87312	9.31586	1.359 up	0.539
Rv2642	Rv2642	5.72747	6.20868	1.395 up	0.539
glnA4	Rv2860c	6.41703	6.88176	1.380 up	0.539
sdhD	Rv3317	6.64676	6.15357	1.407 down	0.539
mce4B	Rv3498c	7.96574	7.09686	1.826 down	0.539
Rv0463	Rv0463	7.50862	7.93692	1.345 up	0.541
Rv0837c	Rv0837c	3.24978	2.69891	1.464 down	0.541
Rv0831c	Rv0831c	8.85029	9.19254	1.267 up	0.542
speE	Rv2601	5.10181	4.86285	1.180 down	0.542
sigA	Rv2703	9.71970	9.93364	1.159 up	0.542
pimA	Rv2610c	7.09460	7.73098	1.554 up	0.545
Rv0528	Rv0528	7.28880	8.43427	2.212 up	0.548
Rv0674	Rv0674	6.24588	6.01529	1.173 down	0.548
cyp51	Rv0764c	3.62100	3.38253	1.179 down	0.548
Rv0811c	Rv0811c	6.87782	7.30446	1.344 up	0.548
sugB	Rv1237	6.42469	6.82553	1.320 up	0.548
Rv1413	Rv1413	5.27637	5.65041	1.295 up	0.548
Rv1794	Rv1794	9.39150	9.25950	1.095 down	0.548
Rv1867	Rv1867	4.73795	5.19102	1.368 up	0.548
Rv1976c	Rv1976c	5.53720	5.98926	1.367 up	0.548
Rv2090	Rv2090	6.06713	6.22604	1.116 up	0.548
Rv2113	Rv2113	5.27976	5.58574	1.236 up	0.548
esxO	Rv2346c	11.03323	10.42622	1.523 down	0.548
recO	Rv2362c	6.45362	6.82356	1.292 up	0.548
Rv2622	Rv2622	4.03928	3.48039	1.473 down	0.548
whiB2	Rv3260c	10.07384	9.67599	1.317 down	0.548
lipF	Rv3487c	7.55179	7.15513	1.316 down	0.548
Rv3702c	Rv3702c	5.98232	5.81645	1.121 down	0.548
gid	Rv3919c	8.73078	7.92743	1.745 down	0.548
rnpA	Rv3923c	8.87078	8.55111	1.248 down	0.548
Rv0560c	Rv0560c	5.48966	5.74874	1.196 up	0.549
sppA	Rv0724	8.98080	9.36216	1.302 up	0.549
Rv0959	Rv0959	6.36606	6.64812	1.215 up	0.549
thrB	Rv1296	7.17836	7.73701	1.472 up	0.549
PE_PGRS34	Rv1840c	4.56752	4.93533	1.290 up	0.549
tpx	Rv1932	8.13522	8.64779	1.426 up	0.549
Rv2248	Rv2248	7.82835	7.37346	1.370 down	0.549
arsC	Rv2643	4.87052	5.07639	1.153 up	0.549
lprF	Rv1368	7.69776	7.33910	1.282 down	0.550
Rv1422	Rv1422	7.14624	7.73524	1.504 up	0.550
Rv3058c	Rv3058c	7.55317	6.89896	1.573 down	0.550
cobI	Rv2066	6.10761	5.83972	1.204 down	0.552
sseB	Rv2291	7.59588	8.33559	1.669 up	0.552
lppV	Rv2796c	5.71775	5.45309	1.201 down	0.552
Rv3224B	Rv3224B	8.00591	8.83032	1.770 up	0.552
Rv3333c	Rv3333c	5.30305	4.71257	1.505 down	0.552
PPE1	Rv0096	1.91126	2.38581	1.389 up	0.553
Rv1508c	Rv1508c	6.70915	7.02393	1.243 up	0.553
trpG	Rv0013	7.90710	8.14273	1.177 up	0.554
eccD3	Rv0290	9.97378	10.95238	1.970 up	0.554
Rv0387c	Rv0387c	4.64975	4.88728	1.178 up	0.554
Rv1645c	Rv1645c	7.98889	7.58685	1.321 down	0.554
Rv2061c	Rv2061c	7.50798	7.85654	1.273 up	0.554
Rv3217c	Rv3217c	7.30836	8.10828	1.740 up	0.554
kshB	Rv3571	5.56007	5.16950	1.310 down	0.554
oxcA	Rv0118c	5.48543	6.41872	1.909 up	0.556
Rv0488	Rv0488	3.76476	4.15202	1.307 up	0.556
adhB	Rv0761c	7.25670	6.79272	1.379 down	0.556
PE_PGRS14	Rv0834c	5.85108	6.31115	1.375 up	0.556
blaC	Rv2068c	6.94735	6.50146	1.362 down	0.556
pepE	Rv2089c	3.31911	3.91344	1.509 up	0.556
Rv2119	Rv2119	5.26940	4.90911	1.283 down	0.556
ahpE	Rv2238c	7.80582	8.15748	1.276 up	0.556
Rv2406c	Rv2406c	8.59547	8.00738	1.503 down	0.556
ahpD	Rv2429	8.15247	8.80978	1.577 up	0.556
Rv2459	Rv2459	7.41098	7.04700	1.286 down	0.556
PE_PGRS44	Rv2591	6.41778	6.92068	1.417 up	0.556
Rv2810c	Rv2810c	6.61212	7.14305	1.444 up	0.556
mesT	Rv3176c	5.21309	4.72134	1.406 down	0.556
amiB1	Rv3306c	7.46295	8.37107	1.876 up	0.556
Rv3678c	Rv3678c	8.03907	8.32173	1.216 up	0.556
Rv3680	Rv3680	9.78609	9.56599	1.164 down	0.556
Rv3683	Rv3683	8.04626	8.15439	1.077 up	0.556
Rv1219c	Rv1219c	6.95379	6.06841	1.847 down	0.557
vapB21	Rv2758c	5.22853	4.82017	1.327 down	0.557
lipC	Rv0220	8.97368	8.72037	1.191 down	0.558
cyp135B1	Rv0568	7.79698	8.04505	1.187 up	0.558
Rv1118c	Rv1118c	6.34498	6.54840	1.151 up	0.558
Rv1726	Rv1726	3.59320	4.23573	1.561 up	0.558
vapC42	Rv2759c	5.57838	5.29395	1.217 down	0.558
ilvB2	Rv3470c	4.18950	3.49883	1.614 down	0.558
mutY	Rv3589	6.22401	5.71329	1.424 down	0.558
Rv0188	Rv0188	7.84935	8.29757	1.364 up	0.559
Rv0236A	Rv0236A	8.67181	7.96643	1.630 down	0.559
mmsB	Rv0751c	6.29332	6.69994	1.325 up	0.559
Rv0785	Rv0785	4.91273	5.34603	1.350 up	0.559
Rv1152	Rv1152	7.04746	7.36726	1.248 up	0.559
dfp	Rv1391	9.29648	9.81968	1.437 up	0.559
Rv1421	Rv1421	6.96721	7.53721	1.484 up	0.559
Rv2455c	Rv2455c	8.12093	8.52553	1.323 up	0.559
entC	Rv3215	6.35376	7.00480	1.570 up	0.559
add	Rv3313c	6.44561	6.74842	1.233 up	0.559
Rv3843c	Rv3843c	8.42872	8.99362	1.479 up	0.559
asnT	Rvnt25	0.13252	3.68276	11.714 up	0.559
icd2	Rv0066c	6.77050	7.06519	1.226 up	0.560
Rv0268c	Rv0268c	7.87720	7.11227	1.699 down	0.560
espG3	Rv0289	10.80816	11.69836	1.853 up	0.560
Rv0333	Rv0333	5.75496	5.42609	1.256 down	0.560
Rv0385	Rv0385	4.58284	5.04266	1.375 up	0.560
Rv0406c	Rv0406c	5.65330	6.23499	1.496 up	0.560
ctpH	Rv0425c	7.93661	8.22148	1.218 up	0.560
mazE1	Rv0456B	3.79738	4.86545	2.096 up	0.560
Rv0465c	Rv0465c	5.90158	5.38669	1.428 down	0.560
Rv0492c	Rv0492c	5.77622	6.11216	1.262 up	0.560
cmaA2	Rv0503c	8.63164	8.09291	1.452 down	0.560
vapC3	Rv0549c	5.54567	6.21700	1.592 up	0.560
Rv0830	Rv0830	7.00558	7.38771	1.303 up	0.560
ercc3	Rv0861c	6.59984	7.19192	1.507 up	0.560
Rv0870c	Rv0870c	8.66264	8.40842	1.192 down	0.560
Rv0923c	Rv0923c	7.41361	7.55041	1.099 up	0.560
Rv1115	Rv1115	4.53940	5.04420	1.418 up	0.560
thrC	Rv1295	8.08874	8.72701	1.556 up	0.560
Rv1321	Rv1321	7.63332	7.94548	1.241 up	0.560
Rv1324	Rv1324	9.08599	9.68743	1.517 up	0.560
Rv1332	Rv1332	8.81987	9.25955	1.356 up	0.560
Rv1375	Rv1375	6.75862	6.24004	1.432 down	0.560
Rv1459c	Rv1459c	6.46448	6.06172	1.322 down	0.560
Rv1509	Rv1509	5.46353	5.87318	1.328 up	0.560
Rv1556	Rv1556	5.47070	4.86525	1.521 down	0.560
Rv1558	Rv1558	7.30035	7.62965	1.256 up	0.560
hisC1	Rv1600	7.51905	8.33444	1.759 up	0.560
Rv1716	Rv1716	5.71746	5.16068	1.470 down	0.560
Rv1724c	Rv1724c	5.11231	4.87138	1.181 down	0.560
blaI	Rv1846c	9.57165	10.27123	1.624 up	0.560
Rv1977	Rv1977	5.90506	6.14260	1.178 up	0.560
gdh	Rv2476c	8.28225	8.75824	1.390 up	0.560
lppA	Rv2543	7.55145	7.99042	1.355 up	0.560
dhaA	Rv2579	5.75782	5.40419	1.277 down	0.560
Rv2708c	Rv2708c	8.01952	8.44030	1.338 up	0.560
Rv2944	Rv2944	5.54296	5.14682	1.315 down	0.560
Rv2963	Rv2963	6.00608	5.37277	1.551 down	0.560
Rv3067	Rv3067	6.24990	6.65398	1.323 up	0.560
Rv3122	Rv3122	7.34250	6.05514	2.440 down	0.560
metC	Rv3340	7.13951	6.56056	1.493 down	0.560
echA18.1	Rv3374	5.48145	4.77984	1.626 down	0.560
Rv3405c	Rv3405c	5.86918	5.31128	1.472 down	0.560
Rv3600c	Rv3600c	7.67779	7.11235	1.479 down	0.560
espA	Rv3616c	9.60913	8.57184	2.052 down	0.560
esxW	Rv3620c	9.03269	8.56482	1.383 down	0.560
Rv3719	Rv3719	6.54259	6.38870	1.112 down	0.560
Rv3723	Rv3723	8.06282	8.51858	1.371 up	0.560
Rv3786c	Rv3786c	5.78897	6.11678	1.255 up	0.560
Rv3802c	Rv3802c	7.97930	8.07379	1.067 up	0.560
pks2	Rv3825c	7.92289	7.37136	1.465 down	0.560
PPE69	Rv3892c	5.06208	5.37331	1.240 up	0.560
Rv0434	Rv0434	7.02393	6.71221	1.241 down	0.561
pcaA	Rv0470c	9.03077	8.71301	1.246 down	0.561
pgk	Rv1437	8.36032	8.96553	1.521 up	0.561
Rv3222c	Rv3222c	8.11301	8.93826	1.771 up	0.561
Rv3579c	Rv3579c	8.00566	7.31151	1.617 down	0.561
panD	Rv3601c	7.41978	6.86460	1.469 down	0.561
thrA	Rv1294	7.64603	8.12817	1.396 up	0.562
Rv3730c	Rv3730c	5.20632	5.01766	1.139 down	0.563
Rv0397A	Rv0397A	7.17990	6.94412	1.177 down	0.564
PE8	Rv1040c	4.41389	5.39843	1.978 up	0.564
Rv2611c	Rv2611c	6.92752	7.63671	1.634 up	0.564
ligB	Rv3062	5.76181	5.42963	1.258 down	0.564
Rv3196A	Rv3196A	6.67747	6.20732	1.385 down	0.564
hisE	Rv2122c	1.95331	2.50975	1.470 up	0.565
nrdB	Rv0233	7.10099	6.74841	1.276 down	0.566
Rv1331	Rv1331	8.29992	8.85522	1.469 up	0.566
Rv1444c	Rv1444c	7.30878	7.15219	1.114 down	0.566
apa	Rv1860	6.97719	6.51038	1.382 down	0.566
Rv1961	Rv1961	4.79438	4.29289	1.415 down	0.566
Rv2811	Rv2811	2.42753	3.58595	2.232 up	0.566
vapB43	Rv2871	5.00951	5.37069	1.284 up	0.566
Rv3236c	Rv3236c	6.92378	7.49654	1.487 up	0.566
pstC2	Rv0929	5.74231	6.40211	1.579 up	0.567
PE_PGRS18	Rv0980c	7.30819	7.78131	1.388 up	0.567
Rv2840c	Rv2840c	10.45410	10.24006	1.159 down	0.567
xerC	Rv2894c	6.93325	7.24874	1.244 up	0.567
rfbE	Rv3781	6.66297	6.93801	1.210 up	0.567
Rv0804	Rv0804	6.33374	6.84032	1.420 up	0.568
metS	Rv1007c	6.31991	6.66080	1.266 up	0.568
rpe	Rv1408	7.55457	7.95254	1.317 up	0.568
Rv2277c	Rv2277c	5.38861	5.14452	1.184 down	0.568
Rv2689c	Rv2689c	4.61453	5.12574	1.425 up	0.568
dacB2	Rv2911	5.74354	5.91980	1.129 up	0.568
Rv3165c	Rv3165c	4.72033	5.15795	1.354 up	0.568
fadD19	Rv3515c	4.74655	4.42941	1.245 down	0.568
Rv3633	Rv3633	8.47866	7.44840	2.042 down	0.568
fadE5	Rv0244c	6.97201	7.73901	1.701 up	0.569
moeA1	Rv0994	8.11334	7.63727	1.390 down	0.569
Rv1097c	Rv1097c	8.06840	8.51779	1.365 up	0.569
gap	Rv1436	8.77041	9.13030	1.283 up	0.569
Rv2024c	Rv2024c	6.16517	5.98755	1.131 down	0.569
pitB	Rv2281	4.57773	5.23162	1.573 up	0.569
vapB46	Rv3385c	7.56476	7.23175	1.259 down	0.569
glfT2	Rv3808c	8.18544	7.81764	1.290 down	0.569
Rv0067c	Rv0067c	4.42666	5.17826	1.683 up	0.570
Rv1035c	Rv1035c	3.21337	3.82492	1.527 up	0.570
glgA	Rv1212c	7.47924	7.86051	1.302 up	0.570
Rv2205c	Rv2205c	4.85159	4.51662	1.261 down	0.570
mscR	Rv2259	7.27827	7.70625	1.345 up	0.570
Rv3090	Rv3090	4.17989	3.91255	1.203 down	0.570
Rv3235	Rv3235	7.08840	7.72929	1.559 up	0.570
iniC	Rv0343	7.60219	8.17272	1.485 up	0.572
Rv2049c	Rv2049c	7.06418	6.57020	1.408 down	0.573
Rv2477c	Rv2477c	7.90429	8.32128	1.335 up	0.573
kgtP	Rv3476c	5.73193	5.24101	1.405 down	0.573
garA	Rv1827	10.52606	10.37505	1.110 down	0.574
Rv3404c	Rv3404c	7.22775	6.76980	1.373 down	0.574
lprJ	Rv1690	6.33583	5.51703	1.763 down	0.575
sigC	Rv2069	6.43722	7.51625	2.112 up	0.575
mog	Rv0865	7.31550	7.76482	1.365 up	0.576
narG	Rv1161	9.52302	9.11172	1.329 down	0.576
lipJ	Rv1900c	6.77103	6.56630	1.152 down	0.579
pepQ	Rv2535c	7.35359	7.51792	1.120 up	0.579
ltp1	Rv2790c	7.97039	8.65051	1.602 up	0.579
Rv3811	Rv3811	8.86436	8.01991	1.795 down	0.579
mscL	Rv0985c	8.00130	8.30033	1.230 up	0.580
fadD14	Rv1058	5.23371	5.48772	1.192 up	0.580
deaD	Rv1253	6.38641	6.56816	1.134 up	0.580
ctpD	Rv1469	5.76470	5.25925	1.419 down	0.580
hisA	Rv1603	7.61659	8.23909	1.539 up	0.580
Rv1648	Rv1648	6.53906	6.84138	1.233 up	0.580
Rv1678	Rv1678	7.01245	7.32659	1.243 up	0.580
Rv2712c	Rv2712c	6.90949	7.21142	1.232 up	0.580
Rv3349c	Rv3349c	4.96606	4.38467	1.496 down	0.580
metU	Rvnt38	4.61998	5.49247	1.830 up	0.580
gpgS	Rv1208	6.80550	7.12732	1.249 up	0.582
hemK	Rv1300	8.47732	9.08016	1.518 up	0.582
Rv1352	Rv1352	7.84023	7.53125	1.238 down	0.582
Rv3031	Rv3031	6.40027	6.15469	1.185 down	0.582
Rv0138	Rv0138	6.17449	5.59886	1.490 down	0.583
Rv1861	Rv1861	5.76461	5.26369	1.415 down	0.583
higB	Rv1955	5.46625	5.85032	1.305 up	0.583
Rv2087	Rv2087	4.09118	3.26649	1.771 down	0.584
Rv2260	Rv2260	7.26828	7.67724	1.327 up	0.584
Rv0787	Rv0787	6.70848	7.13128	1.340 up	0.585
kdpE	Rv1027c	4.86989	4.74736	1.088 down	0.585
Rv1190	Rv1190	4.08036	3.72224	1.281 down	0.585
Rv1519	Rv1519	4.18757	3.67843	1.423 down	0.585
Rv1725c	Rv1725c	4.84744	4.51194	1.261 down	0.585
Rv2229c	Rv2229c	5.99602	6.45218	1.371 up	0.585
Rv2665	Rv2665	8.41250	8.79335	1.302 up	0.585
Rv2970A	Rv2970A	7.34578	7.90595	1.474 up	0.585
leuC	Rv2988c	7.78684	6.94399	1.793 down	0.585
Rv3675	Rv3675	7.11278	6.22576	1.849 down	0.585
espG2	Rv3889c	6.12739	6.44909	1.249 up	0.585
Rv0786c	Rv0786c	5.58945	5.82359	1.176 up	0.587
amiB2	Rv1263	3.60918	4.16145	1.466 up	0.587
acpS	Rv2523c	7.95628	8.22857	1.207 up	0.587
Rv0097	Rv0097	4.80891	5.20169	1.312 up	0.588
Rv0207c	Rv0207c	8.99588	8.65993	1.262 down	0.588
Rv0458	Rv0458	7.43283	6.89087	1.455 down	0.588
mshD	Rv0819	7.34645	7.83782	1.405 up	0.588
prrA	Rv0903c	8.06492	8.63795	1.487 up	0.588
lpqU	Rv1022	6.27599	6.76378	1.402 up	0.588
Rv1066	Rv1066	6.03257	6.44337	1.329 up	0.588
Rv1186c	Rv1186c	4.09528	3.86452	1.173 down	0.588
Rv1194c	Rv1194c	7.33559	6.82565	1.423 down	0.588
Rv1301	Rv1301	8.44333	9.02664	1.498 up	0.588
Rv1333	Rv1333	7.09667	7.89402	1.737 up	0.588
Rv1401	Rv1401	6.35292	6.58513	1.174 up	0.588
lprI	Rv1541c	6.98339	7.90331	1.892 up	0.588
vapB11	Rv1560	6.83746	7.03794	1.149 up	0.588
Rv1588c	Rv1588c	5.58596	4.82716	1.692 down	0.588
Rv1637c	Rv1637c	7.39241	7.62628	1.175 up	0.588
Rv1728c	Rv1728c	6.86281	6.53784	1.252 down	0.588
wag22	Rv1759c	2.81119	3.00436	1.143 up	0.588
Rv1778c	Rv1778c	6.02507	7.02532	2.000 up	0.588
Rv1954c	Rv1954c	7.41693	7.87080	1.369 up	0.588
Rv2165c	Rv2165c	7.37483	6.78416	1.505 down	0.588
Rv2360c	Rv2360c	6.86779	7.28047	1.331 up	0.588
Rv2515c	Rv2515c	3.44942	4.14619	1.620 up	0.588
Rv2529	Rv2529	4.11429	4.53011	1.334 up	0.588
Rv2551c	Rv2551c	5.90759	6.56004	1.571 up	0.588
Rv2652c	Rv2652c	4.12173	4.46126	1.265 up	0.588
PPE49	Rv3125c	5.93523	6.70684	1.707 up	0.588
lipV	Rv3203	5.76119	6.11431	1.277 up	0.588
dacB1	Rv3330	7.48064	6.49309	1.982 down	0.588
ltp4	Rv3522	5.26067	4.79051	1.385 down	0.588
Rv3528c	Rv3528c	6.50542	6.03196	1.388 down	0.588
fadE29	Rv3543c	6.29329	5.75229	1.454 down	0.588
hsaD	Rv3569c	7.06066	6.61060	1.366 down	0.588
ask	Rv3709c	7.97420	8.45800	1.398 up	0.588
Rv1520	Rv1520	5.20268	4.60144	1.517 down	0.589
aglA	Rv2471	6.74593	7.40362	1.577 up	0.589
Rv2808	Rv2808	5.79087	6.19281	1.321 up	0.589
infA	Rv3462c	11.19900	11.77749	1.493 up	0.589
fhaA	Rv0020c	9.68380	10.06284	1.300 up	0.591
murB	Rv0482	5.54568	5.31238	1.175 down	0.591
vapB7	Rv0662c	3.44911	4.17314	1.651 up	0.591
Rv0885	Rv0885	7.79576	6.76772	2.039 down	0.591
metB	Rv1079	8.04140	7.93826	1.074 down	0.591
Rv1351	Rv1351	5.33573	5.80705	1.386 up	0.591
lppB	Rv2544	3.99427	4.26559	1.206 up	0.591
rmlD	Rv3266c	7.46489	8.25694	1.731 up	0.591
Rv3594	Rv3594	6.88003	6.18933	1.614 down	0.591
Rv3817	Rv3817	4.83143	5.01463	1.135 up	0.591
Rv2897c	Rv2897c	3.32535	4.18538	1.815 up	0.592
Rv3239c	Rv3239c	5.75789	6.19032	1.349 up	0.592
Rv3631	Rv3631	5.73461	6.07577	1.266 up	0.592
Rv1463	Rv1463	8.02876	7.86362	1.121 down	0.593
lppR	Rv2403c	6.78149	7.08549	1.234 up	0.593
Rv3541c	Rv3541c	6.24211	5.30616	1.913 down	0.593
Rv0224c	Rv0224c	4.67610	5.03482	1.282 up	0.594
hbhA	Rv0475	9.32743	8.95968	1.290 down	0.594
fusA1	Rv0684	10.20960	10.77543	1.480 up	0.594
rplX	Rv0715	10.02050	9.81857	1.150 down	0.594
Rv0774c	Rv0774c	6.13678	6.61585	1.393 up	0.594
cyp142	Rv3518c	6.99605	6.48920	1.420 down	0.594
Rv0029	Rv0029	6.08595	5.84994	1.177 down	0.595
Rv0232	Rv0232	6.75068	6.30743	1.359 down	0.595
Rv0248c	Rv0248c	7.87237	8.20554	1.259 up	0.595
Rv0313	Rv0313	8.98133	8.57581	1.324 down	0.595
end	Rv0670	7.55781	8.06472	1.420 up	0.595
phoY2	Rv0821c	8.48232	8.69884	1.161 up	0.595
Rv0906	Rv0906	6.77926	7.26336	1.398 up	0.595
Rv0966c	Rv0966c	6.56484	6.01953	1.459 down	0.595
PE10	Rv1089	2.10382	2.37929	1.210 up	0.595
mutB	Rv1493	6.29237	6.58130	1.221 up	0.595
bioA	Rv1568	5.11880	5.40308	1.217 up	0.595
Rv2041c	Rv2041c	5.09062	5.67359	1.497 up	0.595
Rv2454c	Rv2454c	8.65210	9.10437	1.368 up	0.595
ceoC	Rv2692	7.03908	7.22268	1.135 up	0.595
Rv2709	Rv2709	7.39782	7.77319	1.297 up	0.595
Rv2723	Rv2723	6.02348	5.69901	1.252 down	0.595
Rv3013	Rv3013	5.41960	5.87208	1.368 up	0.595
esxU	Rv3445c	5.09683	4.38272	1.640 down	0.595
rfbD	Rv3783	7.66329	8.01123	1.272 up	0.595
Rv0144	Rv0144	8.44021	8.06232	1.299 down	0.596
PE_PGRS17	Rv0978c	4.27447	5.02066	1.677 up	0.596
idi	Rv1745c	6.95440	7.54732	1.508 up	0.596
gcvH	Rv1826	8.86766	9.04327	1.129 up	0.596
Rv1879	Rv1879	7.00001	7.22205	1.166 up	0.596
Rv2039c	Rv2039c	3.92697	4.73854	1.755 up	0.596
aspS	Rv2572c	5.91454	5.79077	1.089 down	0.596
Rv3191c	Rv3191c	7.00671	7.53763	1.444 up	0.596
Rv3289c	Rv3289c	6.94296	6.68450	1.196 down	0.596
Rv3542c	Rv3542c	6.15211	5.51742	1.552 down	0.596
Rv3701c	Rv3701c	6.74480	6.87788	1.096 up	0.596
Rv3770A	Rv3770A	4.31125	3.71937	1.507 down	0.596
Rv3813c	Rv3813c	6.74313	7.24724	1.418 up	0.596
pncB2	Rv0573c	4.46092	4.05779	1.322 down	0.597
Rv0887c	Rv0887c	5.87715	5.37658	1.414 down	0.597
pimE	Rv1159	6.38348	6.58755	1.151 up	0.597
Rv2084	Rv2084	6.88731	7.25106	1.286 up	0.597
cysG	Rv2847c	6.21543	6.02179	1.143 down	0.597
Rv2908c	Rv2908c	7.55001	7.93517	1.306 up	0.597
glfT1	Rv3782	7.82705	8.11127	1.217 up	0.597
lprN	Rv3495c	8.54140	7.78030	1.694 down	0.598
Rv2960c	Rv2960c	4.63358	5.20681	1.487 up	0.600
Rv0315	Rv0315	8.01229	7.66755	1.269 down	0.601
Rv2805	Rv2805	3.77307	3.57636	1.146 down	0.601
umaA	Rv0469	8.08192	8.33700	1.193 up	0.603
Rv0818	Rv0818	8.05707	8.39991	1.268 up	0.603
Rv0897c	Rv0897c	6.24867	6.89279	1.562 up	0.603
Rv2632c	Rv2632c	7.88860	7.27509	1.529 down	0.603
Rv0605	Rv0605	6.12554	6.66185	1.450 up	0.604
Rv0913c	Rv0913c	6.93728	6.60057	1.262 down	0.604
Rv2969c	Rv2969c	8.21225	8.44670	1.176 up	0.604
ddlA	Rv2981c	6.98775	7.17506	1.138 up	0.604
purE	Rv3275c	7.04851	7.72637	1.599 up	0.604
Rv1218c	Rv1218c	6.87012	5.97481	1.860 down	0.605
Rv2280	Rv2280	7.18510	7.53635	1.275 up	0.605
Rv2426c	Rv2426c	7.36121	7.11042	1.189 down	0.605
Rv3832c	Rv3832c	4.39070	4.95764	1.481 up	0.605
Rv0080	Rv0080	8.98507	10.60320	3.069 up	0.606
pncB1	Rv1330c	4.72330	4.91846	1.144 up	0.606
Rv1615	Rv1615	7.95941	8.25423	1.226 up	0.606
esxJ	Rv1038c	9.33949	8.84706	1.406 down	0.607
Rv1647	Rv1647	5.89015	6.35882	1.383 up	0.607
Rv2216	Rv2216	7.97543	8.66714	1.615 up	0.607
rocE	Rv2320c	4.34865	4.74543	1.316 up	0.607
lppP	Rv2330c	4.51738	4.15087	1.289 down	0.607
Rv2715	Rv2715	8.35770	8.51387	1.114 up	0.607
thrU	Rvnt39	-0.06247	2.83465	7.449 up	0.607
frdA	Rv1552	4.82728	3.66302	2.241 down	0.608
Rv2147c	Rv2147c	10.07162	9.46988	1.517 down	0.609
Rv2271	Rv2271	6.56804	6.05918	1.422 down	0.609
Rv2361c	Rv2361c	7.07893	7.39476	1.244 up	0.609
fadD35	Rv2505c	3.60343	3.20524	1.317 down	0.609
Rv2880c	Rv2880c	6.83304	7.14235	1.239 up	0.609
Rv3510c	Rv3510c	5.91477	5.16162	1.685 down	0.609
PPE11	Rv0453	3.81203	4.00833	1.145 up	0.611
glgC	Rv1213	6.38676	6.68877	1.232 up	0.611
Rv3402c	Rv3402c	5.00612	4.62803	1.299 down	0.611
rmlA	Rv0334	5.73183	5.56450	1.122 down	0.612
Rv0530A	Rv0530A	8.00380	8.67237	1.589 up	0.612
Rv1510	Rv1510	5.54642	5.78765	1.182 up	0.612
Rv2326c	Rv2326c	8.19188	8.51621	1.252 up	0.612
ribF	Rv2786c	6.47956	6.24907	1.173 down	0.612
glnD	Rv2918c	5.86879	6.53777	1.589 up	0.612
phoY1	Rv3301c	7.19191	7.74711	1.469 up	0.612
leuX	Rvnt17	0.69842	4.11732	10.695 up	0.612
Rv0448c	Rv0448c	4.96632	5.34786	1.302 up	0.613
Rv1354c	Rv1354c	4.80117	5.11828	1.245 up	0.613
nat	Rv3566c	6.43424	5.89408	1.454 down	0.613
trxC	Rv3914	7.66263	7.33570	1.254 down	0.613
lysU	Rvnt30	5.01620	5.63209	1.532 up	0.615
cobD	Rv2236c	5.36910	5.79601	1.344 up	0.616
gatB	Rv3009c	7.31510	7.71767	1.321 up	0.616
php	Rv0230c	6.08630	5.42764	1.578 down	0.617
ugpB	Rv2833c	3.84266	4.18756	1.270 up	0.617
aldC	Rv2858c	6.67434	7.04482	1.292 up	0.617
Rv2966c	Rv2966c	6.45418	6.19121	1.199 down	0.617
Rv3026c	Rv3026c	4.24344	3.76153	1.396 down	0.617
Rv3142c	Rv3142c	9.02758	8.76201	1.202 down	0.617
amiA1	Rv3305c	7.27115	8.15264	1.842 up	0.617
Rv3519	Rv3519	8.82372	8.54487	1.213 down	0.617
esxE	Rv3904c	4.84300	5.20302	1.283 up	0.617
Rv0691A	Rv0691A	9.41977	8.45247	1.955 down	0.618
Rv0927c	Rv0927c	5.01847	4.62591	1.312 down	0.618
Rv2474c	Rv2474c	7.52960	7.95741	1.345 up	0.618
gabT	Rv2589	7.45351	8.02932	1.490 up	0.618
Rv2991	Rv2991	5.81665	6.42844	1.528 up	0.618
rsbW	Rv3287c	7.36070	7.64890	1.221 up	0.618
echA21	Rv3774	7.77765	8.07293	1.227 up	0.618
hddA	Rv0115	4.90818	4.37211	1.450 down	0.619
PE1	Rv0151c	4.82459	4.57481	1.189 down	0.619
mce1R	Rv0165c	8.09259	7.61336	1.393 down	0.619
hemC	Rv0510	9.10979	9.64438	1.448 up	0.619
Rv2309A	Rv2309A	2.23281	2.84952	1.533 up	0.619
vapB39	Rv2530A	6.78490	7.02695	1.182 up	0.619
Rv3819	Rv3819	5.56358	5.35767	1.153 down	0.619
Rv3483c	Rv3483c	7.21405	6.72421	1.404 down	0.620
PE32	Rv3622c	2.39345	2.92897	1.449 up	0.620
Rv2307c	Rv2307c	4.94522	5.05884	1.081 up	0.621
Rv0424c	Rv0424c	8.66324	8.90902	1.185 up	0.622
Rv3037c	Rv3037c	6.26273	6.64946	1.307 up	0.622
Rv0743c	Rv0743c	5.61104	5.74843	1.099 up	0.623
aroF	Rv2540c	8.08303	8.41615	1.259 up	0.623
Rv3699	Rv3699	6.70519	7.05087	1.270 up	0.623
ppdK	Rv1127c	6.58604	6.98405	1.317 up	0.624
Rv2480c	Rv2480c	4.35859	4.22554	1.096 down	0.624
Rv2737A	Rv2737A	5.60897	5.96415	1.279 up	0.624
Rv3256c	Rv3256c	7.95473	8.96744	2.017 up	0.624
bcp	Rv2521	7.03525	7.26124	1.169 up	0.629
Rv2581c	Rv2581c	7.07449	7.52398	1.365 up	0.629
Rv0102	Rv0102	6.09345	6.83101	1.667 up	0.630
echA3	Rv0632c	8.43536	8.77051	1.261 up	0.630
lytB2	Rv1110	8.46729	8.61000	1.103 up	0.630
Rv1904	Rv1904	9.08357	8.15863	1.898 down	0.630
vapB16	Rv2231B	-0.19701	2.52526	6.599 up	0.630
Rv2468A	Rv2468A	7.80171	7.37720	1.342 down	0.630
Rv3433c	Rv3433c	5.74308	5.30940	1.350 down	0.630
Rv3654c	Rv3654c	4.87499	4.51386	1.284 down	0.630
Rv3770B	Rv3770B	5.75095	5.47019	1.214 down	0.630
serT	Rvnt44	1.14404	4.86853	13.218 up	0.630
Rv1262c	Rv1262c	6.78479	6.26413	1.434 down	0.633
plsB1	Rv1551	4.07880	3.70636	1.294 down	0.633
Rv2311	Rv2311	4.48317	4.15077	1.259 down	0.633
rocD1	Rv2322c	4.27665	4.80099	1.438 up	0.633
Rv2820c	Rv2820c	5.74531	5.29463	1.366 down	0.633
Rv3143	Rv3143	7.95284	8.27845	1.253 up	0.633
Rv3434c	Rv3434c	6.56419	5.97365	1.505 down	0.633
PE_PGRS1	Rv0109	3.99653	3.82787	1.124 down	0.634
trpC	Rv1611	8.99973	8.72362	1.210 down	0.634
Rv2038c	Rv2038c	4.45075	4.89339	1.359 up	0.634
accD6	Rv2247	10.47440	10.23688	1.178 down	0.634
Rv2452c	Rv2452c	5.16292	6.62194	2.749 up	0.634
whiB3	Rv3416	7.64388	7.29272	1.275 down	0.634
hspX	Rv2031c	12.23504	13.14990	1.885 up	0.635
ribA2	Rv1415	8.34420	8.74572	1.320 up	0.636
pknA	Rv0015c	8.27060	8.58883	1.246 up	0.637
nrp	Rv0101	5.40911	5.77507	1.288 up	0.637
Rv0713	Rv0713	6.45493	6.19522	1.197 down	0.637
Rv0817c	Rv0817c	4.45307	4.89315	1.356 up	0.637
ligD	Rv0938	7.34343	7.77263	1.346 up	0.637
Rv0943c	Rv0943c	2.40458	2.94153	1.450 up	0.637
lprP	Rv0962c	5.61105	6.22112	1.526 up	0.637
Rv1419	Rv1419	7.29546	7.84930	1.467 up	0.637
tpi	Rv1438	8.52916	9.00827	1.393 up	0.637
Rv1639c	Rv1639c	5.31049	4.74148	1.483 down	0.637
Rv1697	Rv1697	9.65508	9.06673	1.503 down	0.637
vapC34	Rv1741	6.99276	6.62090	1.294 down	0.637
fadD31	Rv1925	10.06223	10.47782	1.333 up	0.637
Rv2209	Rv2209	7.11266	7.32213	1.156 up	0.637
Rv2531c	Rv2531c	7.18494	6.75125	1.350 down	0.637
Rv2669	Rv2669	4.94858	5.22431	1.210 up	0.637
vapC22	Rv2829c	6.89268	7.12990	1.178 up	0.637
thiL	Rv2977c	6.52331	6.88945	1.288 up	0.637
Rv3131	Rv3131	12.38719	12.67736	1.222 up	0.637
Rv3415c	Rv3415c	8.31017	8.92848	1.535 up	0.637
PPE67	Rv3739c	5.97303	6.51016	1.451 up	0.637
esxH	Rv0288	11.55290	12.33296	1.717 up	0.638
Rv1339	Rv1339	7.55498	7.77394	1.163 up	0.638
Rv2037c	Rv2037c	5.25992	5.54020	1.214 up	0.638
leuS	Rv0041	6.30422	6.54378	1.180 up	0.640
Rv0295c	Rv0295c	6.92325	6.68571	1.178 down	0.640
Rv0331	Rv0331	4.14135	4.03399	1.077 down	0.640
lpqN	Rv0583c	6.63251	6.37733	1.193 down	0.640
Rv0750	Rv0750	6.92921	6.51414	1.333 down	0.640
dapE	Rv1202	6.24804	5.98496	1.200 down	0.640
Rv1534	Rv1534	7.35366	7.00004	1.277 down	0.640
vapC20	Rv2549c	6.31690	6.18503	1.095 down	0.640
Rv2571c	Rv2571c	5.25874	5.45632	1.146 up	0.640
Rv2658c	Rv2658c	5.66690	6.02193	1.279 up	0.640
TB22.2	Rv3036c	6.56445	6.23468	1.256 down	0.640
Rv3220c	Rv3220c	8.74914	9.53369	1.722 up	0.640
echA18	Rv3373	5.90360	5.41996	1.398 down	0.640
Rv1723	Rv1723	4.30442	4.48990	1.137 up	0.641
amiA2	Rv2363	5.41952	5.76953	1.274 up	0.641
vapB18	Rv2545	2.92376	3.90379	1.972 up	0.641
sigE	Rv1221	9.01007	8.66890	1.266 down	0.642
cycA	Rv1704c	5.79710	5.56468	1.174 down	0.642
Rv1729c	Rv1729c	5.80315	5.57260	1.173 down	0.642
Rv1775	Rv1775	6.66713	6.98566	1.247 up	0.642
cobN	Rv2062c	5.71066	5.51755	1.143 down	0.642
gatC	Rv3012c	4.93509	4.34463	1.505 down	0.642
Rv3096	Rv3096	7.41670	7.01089	1.324 down	0.642
moaC1	Rv3111	1.97329	2.50814	1.448 up	0.642
Rv3174	Rv3174	3.46329	2.46769	1.993 down	0.642
lpqF	Rv3593	8.35793	7.80471	1.467 down	0.642
fbpD	Rv3803c	8.38969	7.97373	1.334 down	0.642
Rv0601c	Rv0601c	2.61297	3.04964	1.353 up	0.643
Rv3471c	Rv3471c	3.29293	2.72382	1.483 down	0.643
aceAa	Rv1915	7.19697	7.48407	1.220 up	0.645
Rv0061c	Rv0061c	8.77300	8.92241	1.109 up	0.646
Rv0495c	Rv0495c	7.41973	7.74035	1.248 up	0.646
lpqO	Rv0604	5.31149	5.50096	1.140 up	0.646
dapC	Rv0858c	5.50407	5.70611	1.150 up	0.646
narJ	Rv1163	8.40587	8.11451	1.223 down	0.646
Rv1434	Rv1434	7.11915	7.57081	1.367 up	0.646
aceAb	Rv1916	6.91597	7.30181	1.306 up	0.646
Rv2475c	Rv2475c	8.42491	8.82829	1.322 up	0.646
Rv2807	Rv2807	2.35291	2.14314	1.156 down	0.646
Rv2997	Rv2997	5.06039	5.55408	1.408 up	0.646
otsA	Rv3490	9.24778	8.70993	1.451 down	0.646
Rv3517	Rv3517	4.58255	3.97448	1.524 down	0.646
Rv3690	Rv3690	6.33299	6.09271	1.181 down	0.646
Rv1086	Rv1086	6.71553	7.00375	1.221 up	0.647
Rv1428c	Rv1428c	6.30501	5.63753	1.588 down	0.648
Rv1439c	Rv1439c	5.30708	4.86575	1.357 down	0.648
Rv1489	Rv1489	7.53967	7.64860	1.078 up	0.648
Rv2077A	Rv2077A	2.73381	2.29826	1.352 down	0.648
35kd_ag	Rv2744c	9.10339	8.95196	1.110 down	0.648
vapC16	Rv2231A	3.90162	3.29671	1.520 down	0.649
nusA	Rv2841c	7.99729	8.40777	1.329 up	0.649
ppiB	Rv2582	5.78260	6.03767	1.193 up	0.650
Rv0697	Rv0697	5.88171	5.39318	1.403 down	0.651
rodA	Rv0017c	7.23558	7.43005	1.144 up	0.652
PPE4	Rv0286	9.48257	10.45139	1.957 up	0.652
Rv0561c	Rv0561c	5.20635	5.39283	1.137 up	0.652
Rv1042c	Rv1042c	3.99214	4.51788	1.439 up	0.652
Rv1109c	Rv1109c	9.23433	9.00028	1.176 down	0.652
mbtN	Rv1346	6.29297	6.14403	1.108 down	0.652
PE16	Rv1430	5.59238	6.05969	1.382 up	0.652
lysX	Rv1640c	5.51201	5.63915	1.092 up	0.652
Rv2296	Rv2296	7.41081	7.24613	1.120 down	0.652
mapB	Rv2861c	8.42150	8.74064	1.247 up	0.652
lepB	Rv2903c	9.85675	10.22640	1.292 up	0.652
Rv3368c	Rv3368c	5.46426	4.94945	1.428 down	0.652
Rv3431c	Rv3431c	7.24806	6.94665	1.232 down	0.652
Rv1708	Rv1708	7.64529	7.26505	1.301 down	0.654
usfY	Rv3288c	6.05637	6.44633	1.310 up	0.654
mhpE	Rv3469c	4.17811	3.37769	1.741 down	0.654
ponA1	Rv0050	8.08902	8.34989	1.198 up	0.655
ctpB	Rv0103c	6.58783	6.78641	1.147 up	0.655
Rv0108c	Rv0108c	9.25853	8.35557	1.869 down	0.655
cobU	Rv0254c	4.88235	4.64704	1.177 down	0.655
Rv0272c	Rv0272c	6.89897	6.63909	1.197 down	0.655
mycP3	Rv0291	9.75136	10.60358	1.805 up	0.655
cyp135A1	Rv0327c	3.05450	3.60478	1.464 up	0.655
Rv0383c	Rv0383c	9.17310	9.43410	1.198 up	0.655
mazE2	Rv0660c	9.68315	9.27810	1.324 down	0.655
Rv0696	Rv0696	7.86891	7.37009	1.413 down	0.655
rpfB	Rv1009	7.85476	8.16940	1.243 up	0.655
Rv1732c	Rv1732c	7.88388	8.35090	1.382 up	0.655
glnA3	Rv1878	5.09131	5.33230	1.181 up	0.655
Rv1931c	Rv1931c	3.54370	3.82194	1.212 up	0.655
helY	Rv2092c	7.21250	7.46061	1.187 up	0.655
ephD	Rv2214c	7.34682	7.71186	1.287 up	0.655
panB	Rv2225	7.70315	8.10825	1.324 up	0.655
Rv2509	Rv2509	7.17863	7.40383	1.168 up	0.655
Rv2777c	Rv2777c	6.20159	6.55346	1.276 up	0.655
Rv2803	Rv2803	5.11813	4.35078	1.702 down	0.655
Rv2851c	Rv2851c	7.72020	7.99069	1.206 up	0.655
Rv2862c	Rv2862c	5.18698	4.84452	1.267 down	0.655
pca	Rv2967c	6.64077	6.42930	1.157 down	0.655
Rv3092c	Rv3092c	8.60525	8.06951	1.449 down	0.655
tmk	Rv3247c	7.51302	8.29250	1.716 up	0.655
PPE54	Rv3343c	5.17599	4.62993	1.460 down	0.655
rmlB	Rv3464	8.44439	7.89440	1.464 down	0.655
Rv3466	Rv3466	5.91412	5.40664	1.421 down	0.655
mce4F	Rv3494c	8.21846	7.59968	1.535 down	0.655
aftA	Rv3792	5.87358	5.64662	1.170 down	0.655
rpmB1	Rv0105c	2.87593	3.61659	1.670 up	0.656
hisH	Rv1602	7.20059	7.91299	1.638 up	0.656
glcB	Rv1837c	9.23011	9.56775	1.263 up	0.656
nuoB	Rv3146	9.00622	9.49793	1.406 up	0.656
Rv3205c	Rv3205c	8.72582	9.25535	1.443 up	0.656
Rv3439c	Rv3439c	6.94879	6.19755	1.683 down	0.656
Rv3732	Rv3732	6.40713	6.59540	1.139 up	0.656
Rv1178	Rv1178	9.17420	9.59343	1.337 up	0.657
PE_PGRS30	Rv1651c	5.61631	5.76809	1.110 up	0.657
cobM	Rv2071c	4.72271	4.50873	1.159 down	0.658
Rv3850	Rv3850	5.87576	6.08764	1.158 up	0.658
thrS	Rv2614c	6.82626	7.12372	1.228 up	0.659
Rv0208c	Rv0208c	7.77266	7.24069	1.445 down	0.660
Rv0323c	Rv0323c	4.97246	5.08523	1.081 up	0.660
yrbE2B	Rv0588	7.25280	7.55707	1.234 up	0.660
Rv0898c	Rv0898c	7.40352	7.65957	1.194 up	0.660
Rv1111c	Rv1111c	7.38798	7.12096	1.203 down	0.660
Rv1132	Rv1132	8.16259	8.41057	1.187 up	0.660
PE14	Rv1214c	5.65742	6.08730	1.347 up	0.660
glgE	Rv1327c	7.32227	7.75184	1.346 up	0.660
Rv1364c	Rv1364c	6.42584	6.53840	1.081 up	0.660
PE15	Rv1386	8.71284	9.49841	1.723 up	0.660
Rv1453	Rv1453	6.08651	5.95079	1.098 down	0.660
lppT	Rv1799	5.77916	5.18545	1.509 down	0.660
Rv2435c	Rv2435c	5.04374	5.21178	1.123 up	0.660
Rv2557	Rv2557	8.29428	7.66746	1.544 down	0.660
argA	Rv2747	6.59518	7.30804	1.639 up	0.660
Rv2818c	Rv2818c	6.03363	5.51120	1.436 down	0.660
Rv2998	Rv2998	4.86743	4.47918	1.308 down	0.660
Rv3076	Rv3076	4.94034	4.36846	1.486 down	0.660
accA3	Rv3285	9.50266	10.10728	1.520 up	0.660
espE	Rv3864	9.91842	9.38583	1.446 down	0.660
eccA2	Rv3884c	6.77728	7.08649	1.239 up	0.660
vapB15	Rv2009	8.10279	7.78301	1.248 down	0.661
PE_PGRS20	Rv1068c	2.83744	3.37133	1.447 up	0.662
sugA	Rv1236	5.72814	6.14388	1.333 up	0.662
Rv0078A	Rv0078A	7.83797	8.20518	1.289 up	0.663
Rv1104	Rv1104	5.73933	6.01611	1.211 up	0.663
Rv1920	Rv1920	5.52253	5.14311	1.300 down	0.663
PPE45	Rv2892c	3.80913	4.19090	1.302 up	0.663
rshA	Rv3221A	9.51984	9.94163	1.339 up	0.663
mgtE	Rv0362	6.36570	6.75102	1.306 up	0.666
Rv0398c	Rv0398c	6.20851	6.44437	1.177 up	0.666
Rv0920c	Rv0920c	4.88453	5.13155	1.186 up	0.666
oppC	Rv1282c	6.01295	5.81081	1.150 down	0.666
Rv1730c	Rv1730c	5.32014	5.93148	1.527 up	0.666
Rv1763	Rv1763	4.37505	4.20195	1.127 down	0.666
Rv1950c	Rv1950c	5.42510	4.77354	1.570 down	0.666
pncA	Rv2043c	7.52775	7.89511	1.289 up	0.666
rpsO	Rv2785c	11.06860	10.59646	1.387 down	0.666
Rv2817c	Rv2817c	7.34895	6.93938	1.328 down	0.666
Rv2859c	Rv2859c	6.25040	6.36888	1.085 up	0.666
leuD	Rv2987c	7.37962	6.27514	2.150 down	0.666
esxS	Rv3020c	2.88327	3.15980	1.211 up	0.666
Rv3304	Rv3304	6.73847	7.23166	1.407 up	0.666
glnT	Rvnt16	-0.37540	2.13124	5.682 up	0.666
mmpL6	Rv1557	5.97283	6.23549	1.199 up	0.667
clpC2	Rv2667	3.38341	3.09746	1.219 down	0.667
Rv3072c	Rv3072c	4.96167	5.33337	1.293 up	0.667
fadD17	Rv3506	3.93793	3.49249	1.361 down	0.667
fgd2	Rv0132c	4.41283	4.62349	1.157 up	0.668
rhlE	Rv3211	10.64939	11.26026	1.527 up	0.668
PPE62	Rv3533c	5.35931	4.73400	1.542 down	0.668
Rv1533	Rv1533	7.63434	7.34457	1.222 down	0.669
Rv1587c	Rv1587c	4.05723	3.57822	1.393 down	0.670
Rv1883c	Rv1883c	11.14163	11.46149	1.248 up	0.670
vapB42	Rv2760c	5.25015	4.93216	1.246 down	0.670
leuW	Rvnt19	-0.53080	1.77050	4.929 up	0.670
whiB5	Rv0022c	0.97115	1.56186	1.505 up	0.671
vapC4	Rv0595c	5.43043	5.00221	1.345 down	0.673
pstS2	Rv0932c	10.23806	10.69887	1.376 up	0.673
drrB	Rv2937	7.58319	7.86866	1.218 up	0.673
papA5	Rv2939	8.26128	7.94649	1.243 down	0.673
Rv3282	Rv3282	7.81314	8.50346	1.613 up	0.673
ceoB	Rv2691	6.41585	6.20398	1.158 down	0.674
Rv0258c	Rv0258c	5.16765	5.41241	1.184 up	0.675
Rv0540	Rv0540	5.03770	5.33986	1.232 up	0.675
pstS3	Rv0928	6.43295	6.75704	1.251 up	0.675
Rv3693	Rv3693	6.72519	7.01142	1.219 up	0.675
cysU	Rvnt33	0.49971	3.52093	8.118 up	0.675
Rv2488c	Rv2488c	4.32366	4.19644	1.092 down	0.676
PPE53	Rv3159c	6.53546	6.02536	1.424 down	0.677
Rv0081	Rv0081	6.63529	8.83149	4.582 up	0.678
Rv0273c	Rv0273c	6.17950	6.31297	1.096 up	0.678
secE2	Rv0379	3.50547	3.97935	1.388 up	0.679
recN	Rv1696	6.72426	7.07166	1.272 up	0.679
PE_PGRS40	Rv2371	5.47506	5.23357	1.182 down	0.679
Rv2714	Rv2714	7.15822	7.37879	1.165 up	0.679
cobB	Rv2848c	6.23800	6.53238	1.226 up	0.679
Rv3202c	Rv3202c	4.97390	5.55420	1.495 up	0.679
Rv3860	Rv3860	6.76477	6.09625	1.589 down	0.679
Rv1171	Rv1171	8.37922	7.82018	1.473 down	0.681
Rv0992c	Rv0992c	5.46112	5.75859	1.228 up	0.683
Rv1251c	Rv1251c	5.47971	4.91268	1.481 down	0.683
Rv2079	Rv2079	5.61432	5.52067	1.067 down	0.683
Rv2255c	Rv2255c	7.40650	7.84412	1.354 up	0.683
Rv2310	Rv2310	2.18081	2.71125	1.444 up	0.683
relF	Rv2865	6.17781	5.99478	1.135 down	0.683
Rv0281	Rv0281	9.57011	10.91158	2.534 up	0.684
eccB3	Rv0283	9.98436	11.03378	2.069 up	0.684
Rv0692	Rv0692	9.98007	9.55743	1.340 down	0.684
trcS	Rv1032c	5.31054	5.01221	1.229 down	0.684
nanT	Rv1902c	6.59983	6.41856	1.133 down	0.684
Rv2021c	Rv2021c	6.92082	6.55831	1.285 down	0.684
Rv2254c	Rv2254c	6.32755	5.75977	1.482 down	0.684
mmuM	Rv2458	4.19729	3.95712	1.181 down	0.684
Rv3161c	Rv3161c	6.16603	5.90714	1.196 down	0.684
Rv3752c	Rv3752c	5.97846	6.37488	1.316 up	0.684
glf	Rv3809c	6.77375	6.46330	1.240 down	0.684
Rv1692	Rv1692	6.02689	6.28762	1.198 up	0.685
Rv1718	Rv1718	4.85161	4.51668	1.261 down	0.685
eccE3	Rv0292	9.09574	9.81493	1.646 up	0.686
Rv0901	Rv0901	6.68681	6.88780	1.149 up	0.686
Rv2704	Rv2704	7.66387	8.03548	1.293 up	0.688
lprM	Rv1970	3.59717	3.27981	1.246 down	0.689
Rv2644c	Rv2644c	5.44255	5.07279	1.292 down	0.689
amiD	Rv3375	5.39214	4.79104	1.516 down	0.689
Rv3454	Rv3454	7.14802	6.27461	1.831 down	0.689
echA9	Rv1071c	5.82421	6.04210	1.163 up	0.690
Rv1517	Rv1517	4.36042	3.94363	1.334 down	0.690
TB16.3	Rv2185c	8.03676	7.73961	1.228 down	0.690
gca	Rv0112	5.63182	5.21406	1.335 down	0.691
Rv0264c	Rv0264c	6.26394	6.47279	1.155 up	0.691
pyrE	Rv0382c	7.87095	8.28901	1.336 up	0.691
Rv0443	Rv0443	7.64665	7.95508	1.238 up	0.691
menE	Rv0542c	7.82111	7.46481	1.280 down	0.691
Rv0574c	Rv0574c	5.56926	4.97742	1.507 down	0.691
rpsH	Rv0718	10.28063	9.85422	1.343 down	0.691
Rv0843	Rv0843	4.28536	4.52494	1.180 up	0.691
accD3	Rv0904c	4.89058	5.14551	1.193 up	0.691
Rv0953c	Rv0953c	3.67422	4.12500	1.366 up	0.691
mazF3	Rv1102c	9.04222	8.40900	1.551 down	0.691
Rv1116A	Rv1116A	5.37115	4.79090	1.495 down	0.691
Rv1125	Rv1125	5.42030	5.73920	1.247 up	0.691
Rv1425	Rv1425	7.19208	7.08784	1.074 down	0.691
tal	Rv1448c	8.26990	8.13574	1.097 down	0.691
pknE	Rv1743	6.60135	6.71993	1.085 up	0.691
Rv1829	Rv1829	8.74366	8.66391	1.056 down	0.691
vapB14	Rv1952	6.50485	5.98786	1.430 down	0.691
murG	Rv2153c	7.51888	7.95600	1.353 up	0.691
Rv2307A	Rv2307A	4.53609	4.98626	1.366 up	0.691
Rv2309c	Rv2309c	5.90778	6.55849	1.569 up	0.691
rpmA	Rv2441c	8.29357	8.80678	1.427 up	0.691
Rv2446c	Rv2446c	6.54743	7.01265	1.380 up	0.691
Rv2876	Rv2876	8.37417	8.08076	1.225 down	0.691
Rv3050c	Rv3050c	9.39659	9.74112	1.269 up	0.691
Rv3769	Rv3769	7.37459	7.00347	1.293 down	0.691
Rv3861	Rv3861	8.87184	8.10507	1.701 down	0.691
Rv3920c	Rv3920c	10.02796	9.52656	1.415 down	0.691
bpoB	Rv1123c	6.43258	6.63981	1.154 up	0.693
Rv3329	Rv3329	6.68731	6.24628	1.357 down	0.693
Rv0358	Rv0358	4.15868	3.93751	1.165 down	0.694
mmpS1	Rv0403c	5.15676	4.95299	1.151 down	0.694
cut3	Rv3451	6.82616	6.37454	1.367 down	0.694
accD4	Rv3799c	10.61571	10.39011	1.169 down	0.694
hns	Rv3852	8.38277	8.77636	1.313 up	0.694
Rv0235c	Rv0235c	5.63148	5.86895	1.178 up	0.695
fhaB	Rv0019c	8.30416	8.66483	1.284 up	0.696
eccC3	Rv0284	9.69224	10.65463	1.948 up	0.696
Rv0318c	Rv0318c	4.45313	4.09793	1.279 down	0.696
cysA2	Rv0815c	7.74774	7.66072	1.062 down	0.696
pknD	Rv0931c	9.83458	10.23035	1.315 up	0.696
Rv1357c	Rv1357c	4.75210	4.96648	1.160 up	0.696
Rv1366A	Rv1366A	6.25303	6.55266	1.230 up	0.696
Rv1501	Rv1501	6.20718	6.63591	1.346 up	0.696
modC	Rv1859	6.14149	6.57395	1.349 up	0.696
nusB	Rv2533c	8.47768	8.17427	1.234 down	0.696
accE5	Rv3281	8.91890	9.50328	1.499 up	0.696
echA19	Rv3516	5.12178	4.74337	1.299 down	0.696
hycQ	Rv0086	6.16466	7.34592	2.267 up	0.697
Rv0299	Rv0299	9.33502	9.20302	1.095 down	0.697
Rv1431	Rv1431	5.13666	4.98822	1.108 down	0.698
ileS	Rv1536	7.57479	7.38260	1.142 down	0.698
ppsC	Rv2933	7.34139	7.64858	1.237 up	0.698
Rv2952	Rv2952	7.39848	7.64088	1.182 up	0.698
relK	Rv3358	3.57432	3.83954	1.201 up	0.698
argV	Rvnt18	2.89312	1.44468	2.729 down	0.698
PPE3	Rv0280	9.53059	11.14355	3.058 up	0.699
Rv0420c	Rv0420c	7.69179	7.46761	1.168 down	0.699
Rv0611c	Rv0611c	8.03060	7.63288	1.317 down	0.699
tuf	Rv0685	11.05308	11.44108	1.308 up	0.699
ksgA	Rv1010	7.39345	7.65535	1.199 up	0.699
narH	Rv1162	8.96522	8.67872	1.219 down	0.699
Rv1417	Rv1417	7.11316	7.54101	1.345 up	0.699
Rv1424c	Rv1424c	5.97831	6.26227	1.217 up	0.699
PPE26	Rv1789	7.92790	7.86551	1.044 down	0.699
mazE6	Rv1991A	6.16239	6.31118	1.108 up	0.699
Rv3661	Rv3661	6.61702	6.54391	1.051 down	0.699
Rv3750c	Rv3750c	6.16869	5.81764	1.275 down	0.699
Rv3814c	Rv3814c	7.03583	7.44615	1.328 up	0.699
Rv3816c	Rv3816c	7.76397	7.94825	1.136 up	0.699
serX	Rvnt42	3.24245	5.17532	3.818 up	0.699
Rv1128c	Rv1128c	4.14746	4.87049	1.650 up	0.700
cmaA1	Rv3392c	6.43613	5.94480	1.405 down	0.700
Rv0325	Rv0325	4.65157	4.29167	1.283 down	0.701
Rv2044c	Rv2044c	4.44303	4.85365	1.329 up	0.701
rnc	Rv2925c	8.56005	8.90112	1.266 up	0.701
Rv3204	Rv3204	7.93257	8.40318	1.385 up	0.701
hsaF	Rv3534c	6.25325	5.93606	1.245 down	0.701
ddn	Rv3547	7.26537	6.73058	1.448 down	0.701
Rv0028	Rv0028	6.25007	6.47923	1.172 up	0.702
hycE	Rv0087	5.23667	6.66461	2.690 up	0.702
Rv0314c	Rv0314c	8.42873	8.24235	1.137 down	0.702
lpqJ	Rv0344c	5.19663	5.51666	1.248 up	0.702
lprQ	Rv0483	8.68165	9.10263	1.338 up	0.702
Rv0606	Rv0606	6.74920	7.17905	1.347 up	0.702
recC	Rv0631c	4.11043	4.21651	1.076 up	0.702
Rv0689c	Rv0689c	4.66457	4.90142	1.178 up	0.702
Rv0725c	Rv0725c	6.73315	7.11555	1.303 up	0.702
fprB	Rv0886	6.29545	5.79492	1.414 down	0.702
Rv0997	Rv0997	7.61941	7.08775	1.445 down	0.702
Rv1116	Rv1116	6.14937	5.69101	1.373 down	0.702
Rv1135A	Rv1135A	-0.42169	1.67865	4.288 up	0.702
PE_PGRS23	Rv1243c	4.19605	4.71592	1.433 up	0.702
Rv1268c	Rv1268c	3.95956	4.25596	1.228 up	0.702
Rv1693	Rv1693	7.92957	7.63675	1.225 down	0.702
PPE23	Rv1706c	4.27999	4.76530	1.399 up	0.702
Rv1836c	Rv1836c	8.63409	9.03258	1.318 up	0.702
ureB	Rv1849	5.97009	6.23107	1.198 up	0.702
Rv1993c	Rv1993c	6.70846	6.44576	1.199 down	0.702
Rv2030c	Rv2030c	10.99583	12.32317	2.509 up	0.702
Rv2076c	Rv2076c	4.05625	3.76104	1.227 down	0.702
Rv2133c	Rv2133c	7.34463	7.50421	1.116 up	0.702
Rv2226	Rv2226	5.65426	6.00598	1.276 up	0.702
Rv2242	Rv2242	6.72030	6.97206	1.190 up	0.702
Rv2306B	Rv2306B	5.50950	5.29888	1.157 down	0.702
Rv2451	Rv2451	5.59138	6.24870	1.577 up	0.702
Rv2633c	Rv2633c	7.19091	6.15984	2.043 down	0.702
Rv2913c	Rv2913c	4.50363	4.36786	1.098 down	0.702
Rv3069	Rv3069	5.07743	4.89532	1.134 down	0.702
moeB2	Rv3116	7.10479	6.72119	1.304 down	0.702
Rv3212	Rv3212	9.57037	10.27685	1.631 up	0.702
sahH	Rv3248c	10.09966	10.65476	1.469 up	0.702
manA	Rv3255c	7.97575	8.71342	1.667 up	0.702
Rv3327	Rv3327	3.26836	3.54952	1.215 up	0.702
otsB2	Rv3372	6.51411	6.09043	1.341 down	0.702
guaB2	Rv3411c	9.13250	8.53693	1.511 down	0.702
fadE27	Rv3505	5.18048	4.97653	1.151 down	0.702
hsaC	Rv3568c	7.39632	7.01425	1.303 down	0.702
Rv3755c	Rv3755c	8.36429	8.02058	1.269 down	0.702
Rv3829c	Rv3829c	4.02130	4.13491	1.081 up	0.702
Rv3831	Rv3831	5.95280	6.27194	1.247 up	0.702
espK	Rv3879c	9.31291	9.19623	1.084 down	0.702
PE36	Rv3893c	6.88378	7.22695	1.268 up	0.702
trxB2	Rv3913	6.42694	6.26092	1.121 down	0.702
Rv1289	Rv1289	6.30722	6.64495	1.263 up	0.703
murF	Rv2157c	7.92435	7.66343	1.198 down	0.703
PE23	Rv2328	6.25559	7.02361	1.702 up	0.703
hycD	Rv0084	5.91102	7.49380	2.995 up	0.704
Rv0204c	Rv0204c	7.05115	7.28951	1.179 up	0.704
Rv0356c	Rv0356c	6.58357	6.87753	1.226 up	0.704
icl1	Rv0467	7.38078	8.16150	1.717 up	0.704
Rv0492A	Rv0492A	5.09399	4.86387	1.172 down	0.704
galE2	Rv0501	8.46813	8.38696	1.057 down	0.704
serB1	Rv0505c	7.49848	7.34376	1.113 down	0.704
recD	Rv0629c	5.22893	5.66597	1.353 up	0.704
vapB8	Rv0664	5.53463	5.86245	1.255 up	0.704
Rv0939	Rv0939	7.24001	7.50613	1.202 up	0.704
Rv0942	Rv0942	5.93164	6.29003	1.281 up	0.704
Rv1046c	Rv1046c	9.11419	8.40642	1.633 down	0.704
echA11	Rv1141c	5.90820	6.34061	1.349 up	0.704
alkA	Rv1317c	7.94387	8.43903	1.409 up	0.704
csd	Rv1464	8.06382	7.84827	1.161 down	0.704
Rv1583c	Rv1583c	-2.69608	-0.72938	3.908 up	0.704
polA	Rv1629	6.03481	6.24615	1.157 up	0.704
Rv1703c	Rv1703c	8.24395	8.06915	1.128 down	0.704
Rv1786	Rv1786	4.99936	4.48282	1.430 down	0.704
echA13	Rv1935c	2.55707	1.92053	1.554 down	0.704
yrbE3A	Rv1964	4.05632	4.55451	1.412 up	0.704
Rv2028c	Rv2028c	8.12671	9.67309	2.920 up	0.704
ansP1	Rv2127	8.00331	7.86854	1.097 down	0.704
Rv2175c	Rv2175c	6.89311	6.77595	1.084 down	0.704
yjcE	Rv2287	4.86736	5.08045	1.159 up	0.704
aprA	Rv2395A	11.15129	10.47077	1.602 down	0.704
Rv2554c	Rv2554c	8.27318	8.88282	1.525 up	0.704
Rv2613c	Rv2613c	7.20882	7.72759	1.432 up	0.704
sthA	Rv2713	6.78464	7.08250	1.229 up	0.704
Rv2819c	Rv2819c	5.82091	5.56839	1.191 down	0.704
cobO	Rv2849c	7.11657	7.35486	1.179 up	0.704
hab	Rv3078	5.63912	5.46526	1.128 down	0.704
ftsE	Rv3102c	5.97227	6.08683	1.082 up	0.704
moaB1	Rv3110	3.55687	3.97569	1.336 up	0.704
moaE1	Rv3119	8.46449	7.98165	1.397 down	0.704
Rv3136A	Rv3136A	8.72542	7.84148	1.845 down	0.704
nuoI	Rv3153	9.93047	10.46486	1.448 up	0.704
Rv3178	Rv3178	2.44771	1.94223	1.419 down	0.704
whiB6	Rv3862c	9.06846	8.22748	1.791 down	0.704
cyp126	Rv0778	6.48721	6.77122	1.217 up	0.705
lipI	Rv1400c	6.04430	6.34172	1.228 up	0.705
bfrA	Rv1876	7.60217	7.43345	1.124 down	0.705
mazE9	Rv2801A	5.48873	5.10118	1.308 down	0.705
dipZ	Rv2874	4.08432	4.50240	1.336 up	0.705
viuB	Rv2895c	6.67193	6.74329	1.050 up	0.705
purU	Rv2964	5.18441	4.71206	1.387 down	0.705
hsaB	Rv3567c	6.96239	6.39621	1.480 down	0.705
PPE65	Rv3621c	3.18436	3.38012	1.145 up	0.705
gluT	Rvnt11	4.72160	5.51398	1.731 up	0.705
hycP	Rv0085	5.82824	7.25785	2.693 up	0.706
rplV	Rv0706	9.83475	10.39919	1.478 up	0.706
Rv1006	Rv1006	8.75037	8.92448	1.128 up	0.706
Rv1053c	Rv1053c	5.56937	5.84591	1.211 up	0.706
mshB	Rv1170	5.75250	6.11503	1.285 up	0.706
trxA	Rv1470	5.42539	4.93784	1.402 down	0.706
frdD	Rv1555	4.70389	3.96251	1.671 down	0.706
PE17	Rv1646	7.91913	7.54818	1.293 down	0.706
Rv2508c	Rv2508c	5.97959	6.23000	1.189 up	0.706
fixB	Rv3028c	8.76844	8.60162	1.122 down	0.706
glnU	Rvnt36	3.53784	4.54085	2.004 up	0.706
nirD	Rv0253	4.77003	4.27023	1.414 down	0.707
mapA	Rv0734	7.98060	8.22924	1.188 up	0.707
omt	Rv1153c	6.92316	7.11993	1.146 up	0.707
Rv1356c	Rv1356c	4.92914	5.30896	1.301 up	0.707
Rv1707	Rv1707	6.95934	6.39385	1.479 down	0.707
Rv3181c	Rv3181c	4.40878	4.67977	1.206 up	0.707
Rv3254	Rv3254	6.99052	7.42183	1.348 up	0.707
Rv3736	Rv3736	5.65834	5.83628	1.131 up	0.707
eccCb1	Rv3871	9.20943	9.05030	1.116 down	0.707
hsp	Rv0251c	6.94956	7.29700	1.272 up	0.708
Rv0634A	Rv0634A	8.32426	7.79400	1.444 down	0.708
secG	Rv1440	7.60590	7.24432	1.284 down	0.708
Rv1507c	Rv1507c	6.33816	6.64305	1.235 up	0.708
Rv1545	Rv1545	7.74370	8.00007	1.194 up	0.708
PPE31	Rv1807	5.49677	4.86263	1.552 down	0.708
lppF	Rv1921c	4.58170	4.17191	1.328 down	0.708
Rv2676c	Rv2676c	6.96505	7.23736	1.207 up	0.708
Rv2804c	Rv2804c	4.17457	3.95433	1.164 down	0.708
ppsD	Rv2934	7.18914	7.43839	1.188 up	0.708
adhD	Rv3086	6.79316	7.10565	1.241 up	0.708
[truncated: 2,070 more rows]

## Sheet: TKK-01-0025
Table S3c: Table representing pairwise comparisons and associated p-values after a students t-test was run for sample TKK-01-0025
Name	/qseq_name	TKK-01-0084 - total RPKM	TKK-01-0025 - total RPKM	Fold change relative to TKK-01-0084	P value
inhA	Rv1484	8.01418	10.98951	7.864 up	0.00666
lytB2	Rv1110	8.46729	8.83061	1.286 up	0.0911
fabG1	Rv1483	7.38263	10.45430	8.407 up	0.0911
Rv0530	Rv0530	7.60635	8.39657	1.729 up	0.0937
Rv0612	Rv0612	4.93373	6.10508	2.252 up	0.0937
Rv1761c	Rv1761c	3.98309	5.85612	3.662 up	0.0937
PE_PGRS55	Rv3511	5.55907	4.58855	1.959 down	0.0937
Rv3698	Rv3698	4.57349	3.73766	1.784 down	0.0937
ethA	Rv3854c	8.64088	5.32896	9.930 down	0.0942
Rv0813c	Rv0813c	7.05892	7.63913	1.495 up	0.106
accD1	Rv2502c	5.95327	6.14278	1.140 up	0.140
Rv0193c	Rv0193c	4.32120	5.30712	1.980 up	0.173
PE_PGRS13	Rv0833	4.93653	5.28625	1.274 up	0.173
Rv1050	Rv1050	2.36185	2.94384	1.496 up	0.173
xerC	Rv2894c	6.93325	7.74843	1.759 up	0.177
Rv2573	Rv2573	3.61371	4.30910	1.619 up	0.195
sdaA	Rv0069c	6.33516	5.84630	1.403 down	0.207
aac	Rv0262c	7.21090	6.39303	1.762 down	0.207
Rv0616c	Rv0616c	6.26067	6.93109	1.591 up	0.207
Rv0779c	Rv0779c	4.33078	5.40407	2.104 up	0.207
bisC	Rv1442	6.71111	7.05613	1.270 up	0.207
mmpL12	Rv1522c	6.42576	5.80866	1.533 down	0.207
pykA	Rv1617	7.57817	7.97182	1.313 up	0.207
Rv1830	Rv1830	9.02616	8.69082	1.261 down	0.207
Rv2132	Rv2132	8.11460	6.80956	2.470 down	0.207
Rv2336	Rv2336	6.95991	5.68208	2.424 down	0.207
sirR	Rv2788	7.09359	7.67072	1.491 up	0.207
cdsA	Rv2881c	7.82522	8.96522	2.203 up	0.207
Rv3108	Rv3108	5.31288	4.37451	1.916 down	0.207
yrbE4A	Rv3501c	5.94159	4.86972	2.102 down	0.207
Rv3657c	Rv3657c	3.36846	4.40566	2.052 up	0.207
Rv2170	Rv2170	4.52902	5.29167	1.696 up	0.211
acrA1	Rv3391	6.25268	5.80335	1.365 down	0.211
Rv1482c	Rv1482c	4.42070	5.63958	2.327 up	0.225
mazE5	Rv1943c	9.53736	6.35578	9.072 down	0.229
bpoC	Rv0554	5.49355	4.74179	1.683 down	0.231
Rv1667c	Rv1667c	4.72948	5.71782	1.983 up	0.237
Rv3269	Rv3269	9.35430	7.79744	2.942 down	0.239
Rv0312	Rv0312	6.96891	5.88242	2.123 down	0.246
galE3	Rv0536	5.47981	6.07458	1.510 up	0.246
Rv0537c	Rv0537c	7.11626	7.47782	1.284 up	0.246
Rv0686	Rv0686	7.83531	9.22324	2.617 up	0.246
moaB2	Rv0984	8.88680	9.45542	1.483 up	0.246
tatD	Rv1008	3.83173	4.85013	2.025 up	0.246
Rv1034c	Rv1034c	1.86559	2.34196	1.391 up	0.246
Rv2082	Rv2082	6.76894	6.27983	1.403 down	0.246
Rv2253	Rv2253	6.27177	4.50599	3.400 down	0.246
Rv2472	Rv2472	7.75363	6.75975	1.991 down	0.246
Rv2560	Rv2560	6.00034	4.71305	2.440 down	0.246
Rv2843	Rv2843	5.89534	5.53400	1.284 down	0.246
Rv3603c	Rv3603c	7.30943	6.18355	2.182 down	0.246
Rv3716c	Rv3716c	8.29382	6.97870	2.488 down	0.246
Rv3901c	Rv3901c	5.34451	5.75448	1.328 up	0.246
Rv1765c	Rv1765c	5.14378	6.57332	2.693 up	0.247
Rv1158c	Rv1158c	8.21098	7.87823	1.259 down	0.251
Rv0201c	Rv0201c	7.92246	8.64676	1.652 up	0.254
Rv1668c	Rv1668c	4.81947	5.72808	1.877 up	0.262
ctpI	Rv0107c	7.51379	6.87252	1.559 down	0.269
Rv0146	Rv0146	7.75728	8.42742	1.591 up	0.269
mce1F	Rv0174	10.71240	10.13371	1.493 down	0.269
hemA	Rv0509	9.11754	9.85045	1.661 up	0.269
Rv0531	Rv0531	6.45679	7.86141	2.647 up	0.269
Rv0919	Rv0919	7.63658	8.76293	2.183 up	0.269
rpsA	Rv1630	10.69413	10.22539	1.383 down	0.269
Rv1767	Rv1767	5.71108	6.50556	1.734 up	0.269
Rv1889c	Rv1889c	4.48385	5.59552	2.160 up	0.269
Rv1941	Rv1941	10.72464	7.91569	7.007 down	0.269
Rv2128	Rv2128	8.93818	8.13085	1.749 down	0.269
Rv2598	Rv2598	5.22801	4.73100	1.411 down	0.269
rip	Rv2869c	7.78560	8.32492	1.453 up	0.269
ilvB1	Rv3003c	8.07814	9.32042	2.365 up	0.269
desA3	Rv3229c	11.67460	10.77267	1.868 down	0.269
sigJ	Rv3328c	5.08956	2.94303	4.427 down	0.269
gadB	Rv3432c	6.29581	5.22673	2.098 down	0.269
eccC4	Rv3447c	2.35843	1.41746	1.919 down	0.269
Rv3679	Rv3679	9.63328	8.50337	2.188 down	0.269
Rv0250c	Rv0250c	9.12556	8.24037	1.847 down	0.272
hemZ	Rv1485	6.47242	8.60024	4.370 up	0.272
lppM	Rv2171	7.18393	8.20887	2.034 up	0.273
PE_PGRS33	Rv1818c	6.36067	6.88522	1.438 up	0.280
Rv0269c	Rv0269c	5.50983	6.08640	1.491 up	0.287
fadE6	Rv0271c	7.70046	8.06618	1.288 up	0.287
Rv0460	Rv0460	8.42067	7.78207	1.556 down	0.287
Rv0918	Rv0918	5.07491	6.29609	2.331 up	0.287
Rv0950c	Rv0950c	6.49513	5.70199	1.732 down	0.287
ksgA	Rv1010	7.39345	7.96163	1.482 up	0.287
PE10	Rv1089	2.10382	2.81247	1.634 up	0.287
mazF5	Rv1942c	10.25158	7.10263	8.870 down	0.287
Rv2019	Rv2019	5.96296	5.22191	1.671 down	0.287
Rv2325c	Rv2325c	7.80303	8.75045	1.928 up	0.287
che1	Rv2393	7.66342	8.14376	1.395 up	0.287
rpfE	Rv2450c	4.56875	5.60210	2.046 up	0.287
Rv2619c	Rv2619c	6.69073	5.97400	1.643 down	0.287
Rv2666	Rv2666	5.10562	6.14654	2.057 up	0.287
Rv2792c	Rv2792c	7.60413	8.63712	2.046 up	0.287
PPE61	Rv3532	4.33386	3.51898	1.759 down	0.287
PPE64	Rv3558	5.19786	3.90685	2.446 down	0.287
lsr2	Rv3597c	10.00364	9.09857	1.872 down	0.287
Rv3642c	Rv3642c	9.60011	8.09341	2.841 down	0.287
cobQ2	Rv3713	6.02892	5.52775	1.415 down	0.287
cut5a	Rv3724A	7.16290	7.82594	1.583 up	0.287
leuT	Rvnt03	1.84625	-4.00639	57.785 down	0.287
Rv2732c	Rv2732c	6.98011	7.59351	1.529 up	0.288
Rv3719	Rv3719	6.54259	6.09383	1.364 down	0.288
fabH	Rv0533c	7.09086	6.38618	1.629 down	0.301
PE_PGRS1	Rv0109	3.99653	3.54823	1.364 down	0.302
PE2	Rv0152c	4.56747	3.96162	1.521 down	0.302
lprK	Rv0173	10.16979	9.44714	1.650 down	0.302
Rv0192	Rv0192	7.69526	8.46337	1.703 up	0.302
Rv0200	Rv0200	7.16119	8.05787	1.861 up	0.302
Rv0622	Rv0622	4.15383	3.16087	1.990 down	0.302
Rv0647c	Rv0647c	7.13179	7.51064	1.300 up	0.302
echA5	Rv0675	5.97416	6.35403	1.301 up	0.302
rplN	Rv0714	9.47241	8.94138	1.444 down	0.302
cyp51	Rv0764c	3.62100	3.32240	1.229 down	0.302
Rv0845	Rv0845	5.13272	4.13509	1.996 down	0.302
Rv0880	Rv0880	4.96864	3.76639	2.300 down	0.302
PE_PGRS16	Rv0977	4.77121	3.97885	1.731 down	0.302
Rv0986	Rv0986	5.12266	5.54696	1.341 up	0.302
Rv1232c	Rv1232c	6.34809	7.21823	1.827 up	0.302
Rv1313c	Rv1313c	7.33800	8.07931	1.671 up	0.302
fmu	Rv1407	5.16931	5.81057	1.559 up	0.302
pheT	Rv1650	6.85251	7.10268	1.189 up	0.302
Rv1928c	Rv1928c	5.03430	6.28680	2.382 up	0.302
Rv2015c	Rv2015c	5.61005	6.85730	2.373 up	0.302
Rv2125	Rv2125	7.18363	6.81038	1.295 down	0.302
Rv2212	Rv2212	6.38770	5.98589	1.321 down	0.302
Rv2345	Rv2345	7.62040	8.20843	1.503 up	0.302
phoH1	Rv2368c	9.00806	8.25786	1.682 down	0.302
Rv2370c	Rv2370c	4.65121	3.78375	1.824 down	0.302
Rv2479c	Rv2479c	3.91883	7.05572	8.796 up	0.302
Rv2532c	Rv2532c	7.58998	7.23291	1.280 down	0.302
Rv2644c	Rv2644c	5.44255	4.68516	1.690 down	0.302
Rv2728c	Rv2728c	5.21070	5.95947	1.680 up	0.302
Rv2840c	Rv2840c	10.45410	9.83332	1.537 down	0.302
Rv2968c	Rv2968c	6.86570	7.32995	1.379 up	0.302
Rv3142c	Rv3142c	9.02758	8.13027	1.862 down	0.302
Rv3178	Rv3178	2.44771	0.95944	2.805 down	0.302
Rv3380c	Rv3380c	4.04326	7.12937	8.492 up	0.302
Rv3463	Rv3463	5.43652	4.82172	1.531 down	0.302
yrbE4B	Rv3500c	7.26075	5.79668	2.758 down	0.302
Rv3655c	Rv3655c	4.44584	5.29881	1.806 up	0.302
Rv3660c	Rv3660c	4.78946	6.28150	2.812 up	0.302
recR	Rv3715c	8.35895	7.64898	1.635 down	0.302
Rv3767c	Rv3767c	5.41799	6.08712	1.590 up	0.302
Rv3818	Rv3818	5.94559	5.07526	1.828 down	0.302
glnE	Rv2221c	6.69019	7.12292	1.349 up	0.307
Rv0923c	Rv0923c	7.41361	8.09062	1.598 up	0.308
Rv1073	Rv1073	9.10343	9.50998	1.325 up	0.308
rphA	Rv1340	7.65648	8.12530	1.383 up	0.308
lppL	Rv2138	7.12671	6.30327	1.769 down	0.308
Rv2191	Rv2191	4.66809	5.19757	1.443 up	0.308
Rv2469c	Rv2469c	6.54256	6.04303	1.413 down	0.308
PE_PGRS46	Rv2634c	3.87667	3.06190	1.759 down	0.308
Rv2696c	Rv2696c	8.16678	8.50676	1.265 up	0.308
Rv2797c	Rv2797c	4.64786	4.39751	1.189 down	0.308
Rv2815c	Rv2815c	4.29397	4.90600	1.528 up	0.308
pyrH	Rv2883c	8.03968	9.33800	2.459 up	0.308
nrdE	Rv3051c	10.31739	9.70634	1.527 down	0.308
Rv3680	Rv3680	9.78609	9.26353	1.436 down	0.308
yrbE1B	Rv0168	9.25904	8.51370	1.676 down	0.309
Rv0224c	Rv0224c	4.67610	5.18857	1.426 up	0.309
moeA2	Rv0438c	5.57011	6.18540	1.531 up	0.309
deoC	Rv0478	7.52218	8.26564	1.674 up	0.309
Rv0493c	Rv0493c	4.78640	4.45189	1.260 down	0.309
Rv0691A	Rv0691A	9.41977	7.64935	3.411 down	0.309
PE_PGRS11	Rv0754	3.81684	4.20877	1.312 up	0.309
Rv0796	Rv0796	4.04777	7.00670	7.775 up	0.309
Rv0846c	Rv0846c	5.08477	3.86492	2.329 down	0.309
Rv0891c	Rv0891c	6.00430	4.90975	2.135 down	0.309
lipU	Rv1076	7.46814	6.45418	2.019 down	0.309
Rv1369c	Rv1369c	4.17479	7.02241	7.198 up	0.309
Rv1486c	Rv1486c	7.23791	8.17086	1.909 up	0.309
fadD11.1	Rv1549	5.32657	4.22616	2.144 down	0.309
Rv1754c	Rv1754c	6.49788	5.18526	2.483 down	0.309
Rv1756c	Rv1756c	4.24386	7.06675	7.075 up	0.309
Rv1764	Rv1764	4.27783	7.09741	7.059 up	0.309
ilvG	Rv1820	6.34596	6.88241	1.450 up	0.309
ribA1	Rv1940	8.40565	5.91762	5.610 down	0.309
Rv2091c	Rv2091c	8.91121	8.48516	1.343 down	0.309
tatA	Rv2094c	10.20236	9.54090	1.581 down	0.309
Rv2106	Rv2106	4.14830	7.00781	7.257 up	0.309
Rv2355	Rv2355	4.19433	7.09619	7.473 up	0.309
lipP	Rv2463	7.97815	8.23944	1.198 up	0.309
Rv2517c	Rv2517c	7.25171	6.23453	2.023 down	0.309
vapB17	Rv2526	5.96067	5.22086	1.669 down	0.309
Rv2649	Rv2649	4.28641	7.06757	6.874 up	0.309
Rv2814c	Rv2814c	4.10618	7.04553	7.670 up	0.309
vapC22	Rv2829c	6.89268	7.43587	1.457 up	0.309
Rv3098c	Rv3098c	6.66682	5.99161	1.596 down	0.309
Rv3185	Rv3185	4.16253	7.07157	7.511 up	0.309
Rv3188	Rv3188	5.39619	4.72260	1.595 down	0.309
Rv3190A	Rv3190A	9.10375	7.87674	2.340 down	0.309
Rv3326	Rv3326	4.19650	7.10084	7.486 up	0.309
Rv3337	Rv3337	7.02645	6.10100	1.899 down	0.309
Rv3475	Rv3475	4.14790	7.07471	7.604 up	0.309
mesJ	Rv3625c	5.72307	7.25542	2.892 up	0.309
dppD	Rv3663c	5.91234	6.68497	1.708 up	0.309
Rv3727	Rv3727	6.78833	5.95939	1.776 down	0.309
Rv3798	Rv3798	7.27564	8.12248	1.798 up	0.309
PE_PGRS10	Rv0747	5.26811	5.64898	1.302 up	0.310
Rv0373c	Rv0373c	3.39210	3.91636	1.438 up	0.311
Rv0863	Rv0863	8.36336	7.38357	1.972 down	0.313
lppV	Rv2796c	5.71775	5.45023	1.203 down	0.313
Rv2998	Rv2998	4.86743	3.76967	2.140 down	0.313
Rv2167c	Rv2167c	4.29866	7.07593	6.855 up	0.314
lpqZ	Rv1244	6.61496	6.94810	1.259 up	0.315
Rv3647c	Rv3647c	8.07262	9.36788	2.454 up	0.319
Rv0881	Rv0881	4.90391	4.17164	1.661 down	0.322
Rv2279	Rv2279	4.42783	7.07221	6.252 up	0.322
rpmI	Rv1642	10.55097	11.02032	1.384 up	0.323
blaR	Rv1845c	7.06972	8.11546	2.064 up	0.323
Rv3187	Rv3187	4.28406	7.04737	6.789 up	0.323
mce1C	Rv0171	10.25381	9.37561	1.838 down	0.324
Rv0386	Rv0386	5.04055	4.16103	1.839 down	0.324
PE_PGRS18	Rv0980c	7.30819	8.07685	1.703 up	0.324
Rv3530c	Rv3530c	4.81000	4.00841	1.743 down	0.324
mce1A	Rv0169	9.77867	8.73252	2.065 down	0.327
PE_PGRS44	Rv2591	6.41778	7.39672	1.971 up	0.327
Rv0687	Rv0687	5.71712	6.33676	1.536 up	0.328
prfA	Rv1299	9.12623	10.24976	2.178 up	0.328
mptA	Rv2174	6.50384	7.12687	1.540 up	0.328
rpfD	Rv2389c	6.03169	5.25845	1.709 down	0.328
Rv3160c	Rv3160c	6.11430	5.69454	1.337 down	0.329
Rv0147	Rv0147	7.95621	8.37539	1.337 up	0.330
Rv1927	Rv1927	5.92572	7.33266	2.651 up	0.330
secF	Rv2586c	8.71110	8.96657	1.193 up	0.330
crp	Rv3676	8.74397	7.87656	1.824 down	0.330
PPE69	Rv3892c	5.06208	5.92871	1.823 up	0.330
mscL	Rv0985c	8.00130	8.64630	1.563 up	0.335
Rv2298	Rv2298	6.93565	7.12907	1.143 up	0.335
pgsA3	Rv2746c	5.69170	6.37889	1.610 up	0.335
fadE7	Rv0400c	6.39634	7.10704	1.636 up	0.336
Rv2694c	Rv2694c	8.03412	7.03483	1.999 down	0.336
gabD2	Rv1731	6.96025	7.52915	1.483 up	0.338
Rv0689c	Rv0689c	4.66457	5.58621	1.894 up	0.340
Rv0839	Rv0839	6.64237	5.63681	2.007 down	0.340
fadA4	Rv1323	9.37075	9.84432	1.388 up	0.340
Rv1616	Rv1616	7.86770	8.55119	1.606 up	0.340
iunH	Rv3393	5.76363	4.54409	2.328 down	0.340
hsaD	Rv3569c	7.06066	6.26336	1.737 down	0.340
Rv0076c	Rv0076c	6.39453	5.96404	1.347 down	0.342
Rv0199	Rv0199	6.00710	6.71053	1.628 up	0.342
mmpL11	Rv0202c	7.37979	7.73504	1.279 up	0.342
mmpS2	Rv0506	7.82694	7.07397	1.685 down	0.342
Rv0943c	Rv0943c	2.40458	3.22897	1.770 up	0.342
Rv1062	Rv1062	5.33253	6.19346	1.816 up	0.342
Rv1271c	Rv1271c	7.34788	6.95943	1.308 down	0.342
Rv1410c	Rv1410c	9.21893	10.01392	1.735 up	0.342
tsnR	Rv1644	9.76025	10.78917	2.040 up	0.342
Rv1748	Rv1748	5.09402	5.68362	1.504 up	0.342
malQ	Rv1781c	5.90169	6.59445	1.616 up	0.342
eccD5	Rv1795	8.47668	8.74660	1.205 up	0.342
Rv1897c	Rv1897c	5.54653	6.13472	1.503 up	0.342
vapC35	Rv1962c	6.80735	6.17183	1.553 down	0.342
Rv2049c	Rv2049c	7.06418	6.69086	1.295 down	0.342
lppK	Rv2116	4.72612	5.09606	1.292 up	0.342
cysT	Rv2399c	6.80347	6.43554	1.290 down	0.342
clpC2	Rv2667	3.38341	2.67219	1.637 down	0.342
dut	Rv2697c	6.89470	6.29804	1.512 down	0.342
proS	Rv2845c	6.93596	7.47495	1.452 up	0.342
esxQ	Rv3017c	4.14048	5.27418	2.194 up	0.342
Rv3104c	Rv3104c	7.47938	7.93023	1.366 up	0.342
Rv3438	Rv3438	6.79514	5.90023	1.859 down	0.342
kgtP	Rv3476c	5.73193	4.82263	1.878 down	0.342
ltp2	Rv3540c	5.71308	4.83004	1.844 down	0.342
Rv3659c	Rv3659c	3.73537	4.98962	2.385 up	0.342
Rv3712	Rv3712	5.22310	4.16366	2.084 down	0.342
Rv3735	Rv3735	5.96397	6.51313	1.463 up	0.342
Rv3737	Rv3737	6.06066	6.29679	1.177 up	0.342
echA21	Rv3774	7.77765	8.56285	1.723 up	0.342
Rv3912	Rv3912	4.25934	3.71817	1.455 down	0.342
mce1D	Rv0172	10.25625	9.41459	1.792 down	0.345
Rv0227c	Rv0227c	7.90134	7.15280	1.680 down	0.345
Rv0430	Rv0430	8.18355	7.26116	1.895 down	0.345
PE_PGRS19	Rv1067c	3.64062	4.40183	1.694 up	0.345
fadD36	Rv1193	6.38274	7.14027	1.690 up	0.345
vapB10	Rv1398c	12.33263	12.79794	1.380 up	0.345
vapB14	Rv1952	6.50485	5.37333	2.190 down	0.345
Rv2348c	Rv2348c	10.11238	9.14616	1.953 down	0.345
Rv3231c	Rv3231c	7.11276	6.41034	1.627 down	0.345
hsaA	Rv3570c	7.84222	7.14158	1.625 down	0.345
Rv3678A	Rv3678A	8.20247	6.82732	2.593 down	0.345
vapB48	Rv3697A	7.00612	6.05946	1.927 down	0.345
Rv3740c	Rv3740c	6.05825	5.63262	1.343 down	0.345
mshA	Rv0486	7.80879	8.69436	1.847 up	0.347
PE_PGRS8	Rv0742	4.91285	5.74417	1.779 up	0.347
Rv0862c	Rv0862c	5.28403	5.89032	1.522 up	0.347
Rv0944	Rv0944	4.83087	4.09031	1.670 down	0.347
Rv1888A	Rv1888A	4.99596	6.10592	2.158 up	0.347
Rv2994	Rv2994	6.39011	7.02144	1.548 up	0.347
eccD4	Rv3448	2.77888	1.91782	1.816 down	0.347
Rv3491	Rv3491	9.15367	8.35703	1.737 down	0.347
Rv3695	Rv3695	6.19389	6.78758	1.509 up	0.347
glmU	Rv1018c	7.66030	7.33726	1.250 down	0.348
wag22	Rv1759c	2.81119	3.17434	1.286 up	0.348
pknI	Rv2914c	5.88725	5.42911	1.373 down	0.348
frr	Rv2882c	8.70015	9.30235	1.518 up	0.349
PE_PGRS32	Rv1803c	4.95894	4.06933	1.852 down	0.350
arsC	Rv2643	4.87052	5.29563	1.342 up	0.350
Rv0390	Rv0390	6.65410	6.24856	1.324 down	0.351
Rv0539	Rv0539	7.33671	6.97774	1.282 down	0.351
grcC2	Rv0989c	5.46192	4.71511	1.678 down	0.351
Rv1075c	Rv1075c	4.79085	3.60232	2.279 down	0.351
glyA1	Rv1093	7.72758	8.20541	1.392 up	0.351
PPE30	Rv1802	4.04107	4.87525	1.782 up	0.351
Rv1907c	Rv1907c	5.75775	7.51332	3.376 up	0.351
vapB37	Rv2104c	7.85396	6.57314	2.429 down	0.351
Rv2645	Rv2645	5.00528	5.60852	1.519 up	0.351
vapB21	Rv2758c	5.22853	4.19796	2.042 down	0.351
Rv2800	Rv2800	6.23310	6.42122	1.139 up	0.351
rplS	Rv2904c	10.48474	10.17012	1.243 down	0.351
ilvC	Rv3001c	8.64743	9.94281	2.454 up	0.351
gatC	Rv3012c	4.93509	4.39518	1.453 down	0.351
Rv3067	Rv3067	6.24990	6.55091	1.232 up	0.351
PPE52	Rv3144c	7.69463	6.76832	1.900 down	0.351
Rv3334	Rv3334	6.82397	5.74626	2.110 down	0.351
Rv3787c	Rv3787c	3.91405	4.48231	1.482 up	0.351
ilvD	Rv0189c	7.56162	8.23535	1.595 up	0.353
Rv0909	Rv0909	8.60353	7.33486	2.409 down	0.353
lipQ	Rv2485c	6.57568	5.14991	2.686 down	0.353
Rv2723	Rv2723	6.02348	5.38654	1.555 down	0.353
Rv3198A	Rv3198A	7.47028	6.46201	2.011 down	0.353
Rv3489	Rv3489	9.14086	7.50410	3.109 down	0.353
Rv1203c	Rv1203c	5.07973	5.59378	1.428 up	0.356
Rv1903	Rv1903	6.30723	5.49604	1.754 down	0.356
PPE36	Rv2108	6.26388	5.65761	1.522 down	0.356
Rv3541c	Rv3541c	6.24211	4.59328	3.135 down	0.356
whiB4	Rv3681c	8.69421	8.32910	1.287 down	0.356
mce1B	Rv0170	9.99301	9.08438	1.877 down	0.358
Rv0375c	Rv0375c	2.21436	2.93951	1.653 up	0.360
Rv3338	Rv3338	7.38020	6.84690	1.447 down	0.360
lppR	Rv2403c	6.78149	7.25816	1.391 up	0.361
upp	Rv3309c	6.37193	5.22301	2.217 down	0.362
Rv3726	Rv3726	7.44911	8.52938	2.114 up	0.362
mtn	Rv0091	4.19505	3.40778	1.725 down	0.363
Rv0185	Rv0185	7.23308	7.59351	1.283 up	0.363
Rv0226c	Rv0226c	5.66800	5.90412	1.177 up	0.363
cobU	Rv0254c	4.88235	4.19366	1.611 down	0.363
PPE2	Rv0256c	6.72736	7.26420	1.450 up	0.363
Rv0358	Rv0358	4.15868	3.51590	1.561 down	0.363
fgd1	Rv0407	6.50045	6.03240	1.383 down	0.363
Rv0494	Rv0494	4.65775	5.49525	1.786 up	0.363
Rv0517	Rv0517	5.83973	5.15423	1.608 down	0.363
menC	Rv0553	4.63338	5.11534	1.396 up	0.363
Rv0580c	Rv0580c	6.91638	7.27290	1.280 up	0.363
hadA	Rv0635	8.39436	7.83479	1.473 down	0.363
Rv0856	Rv0856	7.35015	6.65866	1.614 down	0.363
PE_PGRS17	Rv0978c	4.27447	5.52810	2.384 up	0.363
Rv1066	Rv1066	6.03257	6.76604	1.662 up	0.363
Rv1084	Rv1084	5.92993	6.45448	1.438 up	0.363
glpX	Rv1099c	6.69843	7.68594	1.982 up	0.363
ribC	Rv1412	5.10960	5.42658	1.245 up	0.363
ripA	Rv1477	9.11992	8.46291	1.576 down	0.363
PE_PGRS34	Rv1840c	4.56752	5.16832	1.516 up	0.363
Rv1890c	Rv1890c	3.92069	4.53893	1.535 up	0.363
aao	Rv1905c	7.31731	8.10069	1.721 up	0.363
ahpC	Rv2428	6.38848	7.20684	1.763 up	0.363
rpiB	Rv2465c	6.82369	7.44562	1.538 up	0.363
Rv2542	Rv2542	6.57335	7.28867	1.641 up	0.363
vapB40	Rv2595	7.18582	6.48520	1.625 down	0.363
Rv2656c	Rv2656c	7.47677	8.43083	1.937 up	0.363
Rv2729c	Rv2729c	5.98972	7.18183	2.284 up	0.363
Rv2776c	Rv2776c	5.08060	6.01559	1.911 up	0.363
Rv2803	Rv2803	5.11813	3.70143	2.669 down	0.363
ppsA	Rv2931	7.58871	8.10988	1.435 up	0.363
serA1	Rv2996c	7.12659	7.84268	1.642 up	0.363
Rv3091	Rv3091	6.37408	6.71215	1.264 up	0.363
Rv3169	Rv3169	5.70703	4.37263	2.521 down	0.363
aofH	Rv3170	6.34313	5.57286	1.705 down	0.363
Rv3233c	Rv3233c	7.44509	6.48574	1.944 down	0.363
Rv3258c	Rv3258c	8.49645	7.57251	1.897 down	0.363
whiB2	Rv3260c	10.07384	9.27049	1.745 down	0.363
sdhC	Rv3316	6.24778	5.03772	2.313 down	0.363
Rv3572	Rv3572	7.53713	6.66811	1.826 down	0.363
Rv3821	Rv3821	6.57762	6.95918	1.302 up	0.363
Rv3847	Rv3847	7.68173	6.88065	1.742 down	0.363
pcp	Rv0319	5.18153	5.94303	1.695 up	0.364
Rv0331	Rv0331	4.14135	3.92800	1.159 down	0.364
menA	Rv0534c	5.25149	4.71577	1.449 down	0.364
Rv0628c	Rv0628c	6.82012	7.25788	1.354 up	0.364
Rv1205	Rv1205	7.09571	6.61323	1.397 down	0.364
Rv1455	Rv1455	3.47250	4.28871	1.760 up	0.364
cydA	Rv1623c	6.58826	7.96121	2.589 up	0.364
Rv2372c	Rv2372c	7.52103	7.93668	1.333 up	0.364
ahpD	Rv2429	8.15247	9.52122	2.582 up	0.364
Rv2522c	Rv2522c	6.31246	7.11103	1.739 up	0.364
moaD1	Rv3112	2.25393	3.29492	2.057 up	0.364
ribD	Rv2671	4.98362	5.81546	1.779 up	0.365
fbiA	Rv3261	6.53444	5.62337	1.880 down	0.365
ilvA	Rv1559	8.01350	8.45507	1.358 up	0.367
mazE7	Rv2063	4.77879	3.77592	2.003 down	0.367
Rv2599	Rv2599	4.56717	3.40293	2.241 down	0.367
Rv0332	Rv0332	5.72081	5.03822	1.605 down	0.373
Rv0308	Rv0308	6.66936	7.21661	1.461 up	0.374
iniA	Rv0342	8.24377	9.71689	2.776 up	0.374
Rv0347	Rv0347	5.64382	5.05710	1.501 down	0.374
Rv1004c	Rv1004c	5.76323	6.19081	1.344 up	0.374
Rv1341	Rv1341	6.96314	7.27221	1.238 up	0.374
mbtM	Rv1345	6.26931	6.79817	1.442 up	0.374
secG	Rv1440	7.60590	6.60720	1.998 down	0.374
Rv1504c	Rv1504c	6.08320	5.75998	1.251 down	0.374
cydB	Rv1622c	5.09025	6.94383	3.613 up	0.374
Rv1744c	Rv1744c	6.72976	6.34059	1.309 down	0.374
PE_PGRS35	Rv1983	6.31944	5.63298	1.609 down	0.374
Rv2024c	Rv2024c	6.16517	5.93223	1.175 down	0.374
Rv2286c	Rv2286c	5.04969	5.39963	1.274 up	0.374
Rv2395	Rv2395	6.47277	6.96134	1.403 up	0.374
acpS	Rv2523c	7.95628	8.43496	1.393 up	0.374
Rv2791c	Rv2791c	8.35900	9.07283	1.640 up	0.374
sseC1	Rv3118	7.64060	8.16167	1.435 up	0.374
Rv3643	Rv3643	1.88198	3.43315	2.930 up	0.374
Rv3700c	Rv3700c	6.40283	6.74423	1.266 up	0.374
gltD	Rv3858c	8.54943	8.12264	1.344 down	0.374
Rv0012	Rv0012	7.32661	7.82088	1.408 up	0.376
Rv0090	Rv0090	3.25876	4.21739	1.943 up	0.376
yrbE2A	Rv0587	7.20933	7.70800	1.412 up	0.376
Rv1060	Rv1060	6.90019	6.20745	1.616 down	0.376
mazE3	Rv1103c	8.13548	7.23890	1.861 down	0.376
Rv1118c	Rv1118c	6.34498	6.85732	1.426 up	0.376
mrp	Rv1229c	8.07425	8.50385	1.346 up	0.376
Rv1322	Rv1322	8.44511	9.59497	2.218 up	0.376
Rv1476	Rv1476	6.42175	5.59391	1.775 down	0.376
Rv1708	Rv1708	7.64529	6.84294	1.743 down	0.376
helY	Rv2092c	7.21250	7.66011	1.363 up	0.376
efp	Rv2534c	8.70747	8.20023	1.421 down	0.376
PE_PGRS47	Rv2741	6.03807	5.58002	1.373 down	0.376
nicT	Rv2856	6.04032	5.38896	1.570 down	0.376
secA1	Rv3240c	8.75659	7.99413	1.696 down	0.376
Rv3351c	Rv3351c	4.56641	3.08100	2.799 down	0.376
Rv3472	Rv3472	5.97010	5.24557	1.652 down	0.376
thiL	Rv2977c	6.52331	6.98820	1.380 up	0.377
fum	Rv1098c	7.38328	8.25186	1.825 up	0.379
lpqW	Rv1166	7.35002	7.13863	1.157 down	0.379
Rv2464c	Rv2464c	6.85766	7.70485	1.798 up	0.379
Rv3196	Rv3196	5.80120	5.15661	1.563 down	0.379
cut3	Rv3451	6.82616	5.79173	2.048 down	0.379
fadD9	Rv2590	8.22603	9.39344	2.246 up	0.381
Rv1473A	Rv1473A	6.51811	5.55861	1.944 down	0.382
Rv1591	Rv1591	6.69140	7.24151	1.464 up	0.382
chaA	Rv1607	6.75862	7.45159	1.616 up	0.382
Rv1751	Rv1751	7.84987	8.97508	2.181 up	0.382
Rv2166c	Rv2166c	9.53990	8.50890	2.043 down	0.382
ccsA	Rv0529	6.84412	8.02413	2.265 up	0.384
rfe	Rv1302	6.04184	6.59733	1.469 up	0.384
Rv1462	Rv1462	8.20071	8.63383	1.350 up	0.384
murG	Rv2153c	7.51888	8.14687	1.545 up	0.384
PPE60	Rv3478	11.08164	10.52599	1.469 down	0.384
fba	Rv0363c	8.04413	8.72741	1.605 up	0.386
Rv2897c	Rv2897c	3.32535	4.64612	2.497 up	0.387
Rv0010c	Rv0010c	8.36271	9.05954	1.620 up	0.388
Rv0148	Rv0148	8.06719	8.25288	1.137 up	0.388
PE4	Rv0160c	2.59566	1.97155	1.541 down	0.388
PPE5	Rv0304c	5.33558	4.67363	1.582 down	0.388
Rv0306	Rv0306	4.51947	5.08302	1.477 up	0.388
Rv0520	Rv0520	4.33733	3.24760	2.128 down	0.388
hemL	Rv0524	7.25346	8.74971	2.821 up	0.388
Rv0538	Rv0538	6.88174	7.46062	1.493 up	0.388
mazE2	Rv0660c	9.68315	8.77256	1.879 down	0.388
moaD2	Rv0868c	7.27085	6.79954	1.386 down	0.388
Rv1234	Rv1234	7.07807	7.51256	1.351 up	0.388
Rv1273c	Rv1273c	5.01747	4.47621	1.455 down	0.388
Rv1434	Rv1434	7.11915	8.02990	1.880 up	0.388
mgtC	Rv1811	7.48554	8.15153	1.586 up	0.388
adhA	Rv1862	6.58406	6.84274	1.196 up	0.388
mpt63	Rv1926c	8.93477	10.13811	2.302 up	0.388
parD2	Rv2142A	7.22122	5.73628	2.799 down	0.388
Rv2205c	Rv2205c	4.85159	4.32586	1.439 down	0.388
cysE	Rv2335	7.78761	6.88422	1.870 down	0.388
Rv2828c	Rv2828c	5.98290	6.53985	1.471 up	0.388
ctaD	Rv3043c	7.72510	8.79818	2.103 up	0.388
Rv3181c	Rv3181c	4.40878	3.32020	2.126 down	0.388
TB7.3	Rv3221c	9.07436	7.82315	2.380 down	0.388
Rv3241c	Rv3241c	9.11668	8.24517	1.829 down	0.388
sdhA	Rv3318	6.82187	5.82813	1.991 down	0.388
Rv3519	Rv3519	8.82372	8.28942	1.448 down	0.388
Rv3722c	Rv3722c	8.31048	8.96339	1.572 up	0.388
eccD1	Rv3877	8.36401	8.55055	1.138 up	0.388
cydD	Rv1621c	4.93502	6.93181	3.991 up	0.389
PPE53	Rv3159c	6.53546	5.35509	2.266 down	0.389
Rv0484c	Rv0484c	7.00771	7.72712	1.646 up	0.391
Rv1262c	Rv1262c	6.78479	5.91375	1.828 down	0.391
Rv1435c	Rv1435c	9.20606	9.66110	1.370 up	0.391
fadD24	Rv1529	4.82197	4.17369	1.567 down	0.391
Rv1627c	Rv1627c	7.90663	8.11617	1.156 up	0.391
Rv1760	Rv1760	5.40653	6.11946	1.639 up	0.391
Rv1939	Rv1939	6.61771	4.67994	3.831 down	0.391
cobT	Rv2207	6.64910	7.12050	1.386 up	0.391
Rv2772c	Rv2772c	7.07451	7.39355	1.247 up	0.391
ppk2	Rv3232c	7.83836	7.01068	1.774 down	0.391
Rv3295	Rv3295	9.55712	8.60766	1.931 down	0.391
Rv0079	Rv0079	9.80461	11.19321	2.618 up	0.392
Rv2468A	Rv2468A	7.80171	6.93113	1.828 down	0.392
mazE9	Rv2801A	5.48873	4.60217	1.848 down	0.392
Rv2802c	Rv2802c	5.05528	5.32310	1.203 up	0.392
dacB2	Rv2911	5.74354	6.12634	1.303 up	0.392
kdtB	Rv2965c	6.83127	6.38051	1.366 down	0.392
canB	Rv3588c	6.94414	6.47293	1.386 down	0.392
Rv3815c	Rv3815c	6.92990	7.43410	1.418 up	0.392
glpQ1	Rv3842c	10.95373	12.16179	2.310 up	0.393
Rv0890c	Rv0890c	6.14637	5.69783	1.364 down	0.394
Rv1301	Rv1301	8.44333	9.26161	1.763 up	0.394
atpE	Rv1305	8.73810	9.92261	2.272 up	0.394
Rv1444c	Rv1444c	7.30878	6.79820	1.424 down	0.394
Rv2114	Rv2114	8.43509	8.66024	1.168 up	0.394
idsA2	Rv2173	6.58839	7.16503	1.491 up	0.394
echA14	Rv2486	5.83288	6.13422	1.232 up	0.394
Rv2962c	Rv2962c	4.94861	4.06216	1.848 down	0.394
Rv1144	Rv1144	7.51779	8.31763	1.740 up	0.396
fbpC	Rv0129c	9.60550	9.14392	1.377 down	0.397
Rv0385	Rv0385	4.58284	5.02500	1.358 up	0.397
Rv0749A	Rv0749A	6.87741	6.22443	1.572 down	0.397
Rv0787A	Rv0787A	7.84116	7.17449	1.587 down	0.397
Rv0913c	Rv0913c	6.93728	6.37661	1.474 down	0.397
fbiC	Rv1173	8.53260	9.15243	1.536 up	0.397
pknH	Rv1266c	6.47460	6.94619	1.386 up	0.397
mazE4	Rv1494	6.64528	6.10275	1.456 down	0.397
tyrS	Rv1689	6.14237	5.71890	1.341 down	0.397
Rv2189c	Rv2189c	6.47189	6.73546	1.200 up	0.397
Rv2227	Rv2227	6.04734	6.93027	1.844 up	0.397
Rv2324	Rv2324	5.16193	5.82472	1.583 up	0.397
Rv2655c	Rv2655c	5.42344	4.41037	2.018 down	0.397
rpsO	Rv2785c	11.06860	10.24484	1.770 down	0.397
Rv2828A	Rv2828A	6.65367	7.18393	1.444 up	0.397
Rv3099c	Rv3099c	7.46274	7.00241	1.375 down	0.397
Rv3353c	Rv3353c	3.77798	1.95171	3.546 down	0.397
Rv3412	Rv3412	10.95503	10.25382	1.625 down	0.397
Rv3437	Rv3437	6.51221	5.69274	1.764 down	0.397
Rv3479	Rv3479	8.22714	7.12647	2.144 down	0.397
Rv3690	Rv3690	6.33299	5.81081	1.436 down	0.397
Rv3828c	Rv3828c	5.48783	4.72820	1.693 down	0.397
Rv3850	Rv3850	5.87576	6.31585	1.356 up	0.397
Rv2672	Rv2672	6.30887	6.76755	1.374 up	0.398
tatC	Rv2093c	8.00946	8.32059	1.240 up	0.400
helZ	Rv2101	6.27558	5.74529	1.444 down	0.400
hemY	Rv2677c	6.84463	7.55058	1.631 up	0.400
oxcA	Rv0118c	5.48543	6.65297	2.246 up	0.401
Rv0161	Rv0161	3.58311	4.45842	1.834 up	0.401
Rv0338c	Rv0338c	8.40711	8.97658	1.483 up	0.401
Rv0521	Rv0521	3.45649	2.83353	1.540 down	0.401
Rv0826	Rv0826	9.52648	10.15781	1.548 up	0.401
atpB	Rv1304	7.21859	8.42378	2.305 up	0.401
ogt	Rv1316c	7.63921	8.39924	1.693 up	0.401
lipL	Rv1497	8.27051	7.81252	1.373 down	0.401
adh	Rv1530	4.74207	4.30558	1.353 down	0.401
bioD	Rv1570	6.10814	6.83410	1.653 up	0.401
Rv1847	Rv1847	7.23240	6.83400	1.318 down	0.401
Rv1883c	Rv1883c	11.14163	11.82058	1.600 up	0.401
fadE18	Rv1933c	6.87209	7.95697	2.121 up	0.401
Rv2087	Rv2087	4.09118	2.70202	2.619 down	0.401
hemE	Rv2678c	6.97591	7.65695	1.603 up	0.401
iscS	Rv3025c	7.21564	7.79182	1.490 up	0.401
Rv3196A	Rv3196A	6.67747	5.86088	1.761 down	0.401
fadD19	Rv3515c	4.74655	3.87286	1.832 down	0.401
Rv3521	Rv3521	5.98506	5.20095	1.722 down	0.401
Rv3706c	Rv3706c	6.60723	6.04321	1.478 down	0.401
PPE66	Rv3738c	5.81717	5.42718	1.310 down	0.401
Rv2237A	Rv2237A	7.50002	6.50411	1.994 down	0.402
Rv0323c	Rv0323c	4.97246	5.20481	1.174 up	0.403
Rv1502	Rv1502	7.35496	6.67900	1.597 down	0.403
Rv1517	Rv1517	4.36042	3.61687	1.674 down	0.403
fas	Rv2524c	9.58921	10.13823	1.463 up	0.403
Rv2705c	Rv2705c	6.91645	7.37203	1.371 up	0.403
Rv3671c	Rv3671c	7.02721	6.82311	1.151 down	0.403
Rv1673c	Rv1673c	3.73809	4.36639	1.545 up	0.404
fpg	Rv2924c	5.32826	5.89705	1.483 up	0.404
Rv0089	Rv0089	5.88779	7.49848	3.053 up	0.405
Rv0263c	Rv0263c	6.90058	6.24063	1.580 down	0.405
PE_PGRS21	Rv1087	4.95079	5.24636	1.227 up	0.405
glgA	Rv1212c	7.47924	8.24064	1.695 up	0.405
atpH	Rv1307	9.16955	10.23814	2.097 up	0.405
Rv1321	Rv1321	7.63332	7.96210	1.255 up	0.405
fadD12	Rv1427c	6.68196	6.24932	1.349 down	0.405
cyp139	Rv1666c	5.55255	5.98898	1.353 up	0.405
lipD	Rv1923	7.03722	7.62050	1.498 up	0.405
higA	Rv1956	5.07406	5.51591	1.358 up	0.405
Rv1979c	Rv1979c	7.06724	7.41208	1.270 up	0.405
cysQ	Rv2131c	7.99107	8.61660	1.542 up	0.405
Rv2143	Rv2143	6.55760	7.07681	1.433 up	0.405
Rv2326c	Rv2326c	8.19188	8.76738	1.490 up	0.405
Rv2413c	Rv2413c	6.77135	7.22874	1.373 up	0.405
Rv3277	Rv3277	8.08067	7.17399	1.874 down	0.405
Rv3542c	Rv3542c	6.15211	5.15184	2.000 down	0.405
Rv3587c	Rv3587c	9.21060	8.12622	2.120 down	0.405
bfrB	Rv3841	11.94463	12.80707	1.818 up	0.405
ethR	Rv3855	6.81062	7.63049	1.765 up	0.406
glmS	Rv3436c	6.95816	6.69596	1.199 down	0.407
mmpL8	Rv3823c	7.83700	7.31579	1.435 down	0.407
cydC	Rv1620c	4.58322	6.40542	3.536 up	0.408
blaI	Rv1846c	9.57165	10.67828	2.153 up	0.408
bfrA	Rv1876	7.60217	7.00474	1.513 down	0.408
mshC	Rv2130c	7.36666	7.71328	1.271 up	0.408
htdY	Rv3389c	7.83264	6.96694	1.822 down	0.408
lpqH	Rv3763	8.83584	7.33217	2.835 down	0.408
Rv0068	Rv0068	4.91107	4.68663	1.168 down	0.409
gmhA	Rv0113	5.86424	5.28274	1.496 down	0.411
Rv0634A	Rv0634A	8.32426	7.27341	2.071 down	0.412
Rv0756c	Rv0756c	7.22494	7.75000	1.439 up	0.412
Rv1610	Rv1610	6.48421	7.19684	1.638 up	0.412
pks10	Rv1660	6.81928	6.48228	1.263 down	0.412
Rv2255c	Rv2255c	7.40650	8.20990	1.745 up	0.412
ffh	Rv2916c	7.22906	7.61594	1.307 up	0.412
vapB47	Rv3407	7.21500	6.24605	1.957 down	0.412
Rv3510c	Rv3510c	5.91477	4.56365	2.551 down	0.412
Rv3435c	Rv3435c	7.43656	6.74344	1.616 down	0.413
thyA	Rv2764c	7.33117	6.80469	1.440 down	0.414
ilvN	Rv3002c	8.47516	9.53828	2.089 up	0.416
pckA	Rv0211	8.90752	9.96921	2.087 up	0.417
Rv0313	Rv0313	8.98133	8.48542	1.410 down	0.417
Rv2077A	Rv2077A	2.73381	2.02749	1.631 down	0.417
Rv2774c	Rv2774c	5.29375	4.77415	1.433 down	0.417
Rv2799	Rv2799	6.77677	6.29298	1.398 down	0.417
viuB	Rv2895c	6.67193	6.95086	1.213 up	0.417
Rv3194c	Rv3194c	6.29931	5.73646	1.477 down	0.417
sdhD	Rv3317	6.64676	5.37427	2.415 down	0.417
Rv3492c	Rv3492c	8.70895	7.60134	2.154 down	0.417
Rv0597c	Rv0597c	7.62607	8.52438	1.863 up	0.420
Rv1726	Rv1726	3.59320	4.43819	1.796 up	0.420
Rv2235	Rv2235	6.33558	6.95658	1.537 up	0.420
Rv3488	Rv3488	5.44338	4.68275	1.694 down	0.420
mmsA	Rv0753c	6.09513	6.49994	1.323 up	0.422
Rv0837c	Rv0837c	3.24978	2.45099	1.739 down	0.422
Rv2819c	Rv2819c	5.82091	4.99988	1.766 down	0.422
pca	Rv2967c	6.64077	6.39338	1.187 down	0.422
Rv0150c	Rv0150c	6.56351	6.80113	1.179 up	0.423
nrdI	Rv3052c	10.05857	9.70082	1.281 down	0.423
Rv3122	Rv3122	7.34250	5.29364	4.137 down	0.423
atpF	Rv1306	9.43074	10.45398	2.032 up	0.424
Rv2515c	Rv2515c	3.44942	4.19425	1.675 up	0.424
Rv2636	Rv2636	3.91157	3.11614	1.735 down	0.424
Rv3166c	Rv3166c	5.11700	4.60795	1.423 down	0.424
Rv0477	Rv0477	8.82077	9.39487	1.488 up	0.425
cysD	Rv1285	5.00982	4.02867	1.974 down	0.425
Rv1456c	Rv1456c	4.72620	5.69737	1.960 up	0.425
caeA	Rv2224c	7.40856	7.95335	1.458 up	0.425
Rv2653c	Rv2653c	3.25636	2.50142	1.687 down	0.425
dfrA	Rv2763c	7.08589	6.43835	1.566 down	0.425
echA18.1	Rv3374	5.48145	4.87046	1.527 down	0.425
ilvB2	Rv3470c	4.18950	3.25579	1.910 down	0.425
Rv2423	Rv2423	4.05967	3.82182	1.179 down	0.426
fadD7	Rv0119	5.10359	6.11694	2.018 up	0.427
Rv0138	Rv0138	6.17449	5.43244	1.672 down	0.427
Rv0333	Rv0333	5.75496	5.18112	1.488 down	0.427
ndhA	Rv0392c	6.20538	5.63222	1.487 down	0.427
menB	Rv0548c	6.82527	7.46833	1.561 up	0.427
ephC	Rv1124	4.55395	5.11705	1.477 up	0.427
narH	Rv1162	8.96522	8.73010	1.177 down	0.427
mmpL10	Rv1183	7.64530	7.42159	1.167 down	0.427
Rv1401	Rv1401	6.35292	6.84495	1.406 up	0.427
Rv1473	Rv1473	7.00797	6.25735	1.682 down	0.427
Rv1556	Rv1556	5.47070	4.84543	1.542 down	0.427
Rv1766	Rv1766	6.35898	6.87496	1.429 up	0.427
Rv1786	Rv1786	4.99936	4.09597	1.870 down	0.427
Rv2018	Rv2018	5.65660	5.42363	1.175 down	0.427
Rv2050	Rv2050	8.63719	8.23841	1.318 down	0.427
Rv2199c	Rv2199c	8.13587	9.07216	1.913 up	0.427
Rv2257c	Rv2257c	6.37447	7.17649	1.743 up	0.427
plcA	Rv2351c	5.35026	4.90206	1.364 down	0.427
Rv2642	Rv2642	5.72747	6.46571	1.668 up	0.427
gpsI	Rv2783c	9.89751	9.44802	1.365 down	0.427
Rv2971	Rv2971	7.83704	7.61834	1.163 down	0.427
agpS	Rv3107c	5.98923	6.43623	1.363 up	0.427
Rv3342	Rv3342	7.79175	7.41469	1.298 down	0.427
mycP4	Rv3449	4.28313	3.78836	1.409 down	0.427
mce4A	Rv3499c	7.86664	6.69192	2.257 down	0.427
fadD18	Rv3513c	4.40221	3.68520	1.643 down	0.427
echA19	Rv3516	5.12178	4.29174	1.777 down	0.427
Rv1480	Rv1480	8.87696	9.38471	1.421 up	0.428
Rv1558	Rv1558	7.30035	7.93810	1.555 up	0.428
Rv1632c	Rv1632c	8.09307	7.35408	1.669 down	0.428
moxR3	Rv3164c	5.74388	4.72622	2.024 down	0.428
gmhB	Rv0114	5.68463	4.66054	2.033 down	0.429
ctpH	Rv0425c	7.93661	8.30974	1.295 up	0.429
narI	Rv1164	7.68014	7.82806	1.107 up	0.429
Rv1724c	Rv1724c	5.11231	4.54318	1.483 down	0.429
Rv1975	Rv1975	4.42324	5.12550	1.627 up	0.429
trpD	Rv2192c	5.76614	6.46953	1.628 up	0.429
Rv2969c	Rv2969c	8.21225	8.54942	1.263 up	0.429
fadE22	Rv3061c	6.25660	5.08212	2.257 down	0.429
virS	Rv3082c	3.90535	3.42704	1.393 down	0.429
Rv3359	Rv3359	4.93412	4.14737	1.725 down	0.429
Rv3640c	Rv3640c	2.18866	3.11337	1.898 up	0.429
Rv1987	Rv1987	8.81360	8.14475	1.589 down	0.430
Rv0320	Rv0320	4.93599	5.41996	1.398 up	0.431
Rv1945	Rv1945	5.17563	5.67306	1.411 up	0.431
TB16.3	Rv2185c	8.03676	7.43502	1.517 down	0.431
serB2	Rv3042c	7.39099	8.51160	2.174 up	0.431
ccdA	Rv0527	7.08178	8.57856	2.822 up	0.432
Rv3899c	Rv3899c	5.15043	5.26609	1.083 up	0.432
Rv0111	Rv0111	7.49396	6.66803	1.772 down	0.435
fadD5	Rv0166	9.16880	7.87035	2.459 down	0.435
Rv0504c	Rv0504c	6.86792	6.44748	1.338 down	0.435
Rv0743c	Rv0743c	5.61104	6.06373	1.368 up	0.435
Rv0966c	Rv0966c	6.56484	5.54654	2.025 down	0.435
citE	Rv2498c	6.07566	6.29261	1.162 up	0.435
whiB3	Rv3416	7.64388	7.09724	1.460 down	0.435
ltp4	Rv3522	5.26067	4.57572	1.607 down	0.435
Rv3707c	Rv3707c	5.81447	6.28852	1.389 up	0.435
hemC	Rv0510	9.10979	9.67640	1.481 up	0.436
Rv1063c	Rv1063c	6.07365	6.88806	1.758 up	0.436
rseA	Rv1222	9.14137	8.87995	1.198 down	0.436
canA	Rv1284	5.54481	3.92222	3.079 down	0.436
guaB1	Rv1843c	7.65101	7.98607	1.261 up	0.436
Rv2113	Rv2113	5.27976	5.74418	1.379 up	0.436
Rv2569c	Rv2569c	4.97828	4.63859	1.265 down	0.436
trmU	Rv3024c	6.90557	7.27379	1.290 up	0.436
Rv0611c	Rv0611c	8.03060	7.24665	1.721 down	0.437
Rv0750	Rv0750	6.92921	6.29814	1.548 down	0.437
sigE	Rv1221	9.01007	7.78792	2.332 down	0.437
lpqY	Rv1235	6.00202	6.62573	1.540 up	0.437
hsaF	Rv3534c	6.25325	5.49567	1.690 down	0.437
dprE1	Rv3790	5.69095	5.12338	1.482 down	0.437
Rv3900c	Rv3900c	6.31919	6.01563	1.234 down	0.437
bpoB	Rv1123c	6.43258	6.90089	1.383 up	0.438
rpfB	Rv1009	7.85476	8.43345	1.493 up	0.439
Rv1112	Rv1112	3.87821	3.34358	1.448 down	0.439
Rv3090	Rv3090	4.17989	3.81681	1.286 down	0.439
Rv1303	Rv1303	7.01249	8.31173	2.460 up	0.443
bioF1	Rv1569	5.85877	6.63330	1.710 up	0.443
Rv1647	Rv1647	5.89015	6.34319	1.368 up	0.443
katG	Rv1908c	8.43982	9.44144	2.002 up	0.443
rpmA	Rv2441c	8.29357	8.86366	1.484 up	0.443
secY	Rv0732	8.09425	7.70524	1.309 down	0.444
citA	Rv0889c	7.27392	7.88769	1.530 up	0.444
ansP1	Rv2127	8.00331	7.63459	1.291 down	0.444
qcrA	Rv2195	9.10933	10.35445	2.370 up	0.444
Rv2250A	Rv2250A	4.26840	3.66776	1.516 down	0.444
dnaJ2	Rv2373c	8.08177	8.48176	1.319 up	0.444
Rv2854	Rv2854	4.68092	4.34490	1.262 down	0.444
Rv3000	Rv3000	5.59938	7.13776	2.904 up	0.444
lpqE	Rv3584	8.48196	7.63130	1.803 down	0.444
panC	Rv3602c	7.11552	6.74313	1.294 down	0.444
cyp137	Rv3685c	5.89783	6.36159	1.379 up	0.444
Rv0316	Rv0316	7.06389	7.25665	1.142 up	0.445
Rv0850	Rv0850	5.76691	4.76752	1.999 down	0.445
ompA	Rv0899	5.32394	4.77218	1.465 down	0.445
cysK1	Rv2334	8.63400	7.89742	1.666 down	0.445
Rv2722	Rv2722	6.29078	5.50870	1.719 down	0.445
TB22.2	Rv3036c	6.56445	6.26192	1.233 down	0.445
lpqD	Rv3390	7.59758	6.40343	2.288 down	0.445
fdxD	Rv3503c	6.82387	5.66880	2.226 down	0.445
vapB1	Rv0064A	6.29349	5.70908	1.499 down	0.446
rocD2	Rv2321c	3.68843	4.56366	1.834 up	0.446
Rv3163c	Rv3163c	5.46447	4.78389	1.602 down	0.446
Rv3177	Rv3177	4.53791	3.76958	1.703 down	0.446
ctaB	Rv1451	7.33702	8.45563	2.171 up	0.447
Rv1047	Rv1047	6.56193	7.41422	1.805 up	0.448
Rv1179c	Rv1179c	6.96618	7.72512	1.692 up	0.448
Rv0029	Rv0029	6.08595	5.70755	1.299 down	0.449
mymT	Rv0186A	9.72602	9.03955	1.609 down	0.449
nadR	Rv0212c	6.38016	7.82743	2.726 up	0.449
Rv2302	Rv2302	9.24844	8.31089	1.915 down	0.449
Rv2551c	Rv2551c	5.90759	6.75145	1.794 up	0.449
mazF9	Rv2801c	5.42092	5.09861	1.250 down	0.449
Rv0870c	Rv0870c	8.66264	8.16893	1.408 down	0.450
atpA	Rv1308	9.13203	10.00486	1.831 up	0.450
sseC2	Rv0814c	7.86178	8.35434	1.406 up	0.451
mcr	Rv1143	5.75962	6.24417	1.399 up	0.451
hemK	Rv1300	8.47732	9.21355	1.665 up	0.451
cinA	Rv1901	7.10760	6.63197	1.390 down	0.451
gcpE	Rv2868c	9.08418	9.32927	1.185 up	0.451
ppk1	Rv2984	6.90660	6.60568	1.231 down	0.451
metT	Rvnt07	6.58776	5.14842	2.711 down	0.451
mfd	Rv1020	6.14138	6.73219	1.506 up	0.452
Rv1520	Rv1520	5.20268	4.57137	1.548 down	0.452
Rv1882c	Rv1882c	8.65348	9.38578	1.661 up	0.452
qcrB	Rv2196	9.56726	10.71492	2.215 up	0.452
Rv2714	Rv2714	7.15822	6.90208	1.194 down	0.452
Rv2618	Rv2618	5.99913	5.74605	1.191 down	0.453
Rv2575	Rv2575	7.54666	8.30083	1.686 up	0.454
cstA	Rv3063	4.94281	4.70961	1.175 down	0.454
xseB	Rv1107c	9.08575	8.79119	1.226 down	0.456
irtA	Rv1348	4.84133	4.70085	1.102 down	0.456
argC	Rv1652	4.61006	3.97147	1.556 down	0.456
Rv2146c	Rv2146c	7.29996	7.67187	1.294 up	0.456
adhD	Rv3086	6.79316	7.43835	1.563 up	0.456
Rv3720	Rv3720	7.18685	6.75071	1.352 down	0.456
Rv3771c	Rv3771c	4.64976	5.43844	1.727 up	0.456
Rv2561	Rv2561	6.09252	5.47423	1.535 down	0.457
leuB	Rv2995c	7.51717	8.03694	1.433 up	0.457
Rv3032A	Rv3032A	6.01884	5.88860	1.094 down	0.457
Rv1693	Rv1693	7.92957	7.46958	1.375 down	0.458
ureD	Rv1853	6.35733	6.71945	1.285 up	0.458
Rv3165c	Rv3165c	4.72033	4.10668	1.530 down	0.458
asd	Rv3708c	7.63428	8.18680	1.466 up	0.458
Rv0236A	Rv0236A	8.67181	7.93383	1.667 down	0.461
cyp140	Rv1880c	7.91895	8.14612	1.170 up	0.461
Rv2037c	Rv2037c	5.25992	5.77673	1.430 up	0.461
dppB	Rv3665c	3.99861	4.39536	1.316 up	0.461
Rv0326	Rv0326	3.76332	4.19194	1.345 up	0.463
esxP	Rv2347c	10.77392	9.85591	1.889 down	0.463
yrbE1A	Rv0167	10.17203	9.79994	1.294 down	0.465
vapB35	Rv1962A	6.51283	5.75296	1.693 down	0.465
nth	Rv3674c	6.97145	6.70561	1.202 down	0.465
Rv3922c	Rv3922c	9.12536	8.84227	1.216 down	0.466
alkA	Rv1317c	7.94387	8.80569	1.817 up	0.467
Rv0142	Rv0142	6.02246	6.70752	1.607 up	0.468
Rv0680c	Rv0680c	7.69080	6.95268	1.668 down	0.468
Rv1590	Rv1590	7.44916	7.82976	1.301 up	0.468
pepB	Rv2213	6.79883	7.27958	1.395 up	0.468
papA1	Rv3824c	7.40771	6.83953	1.482 down	0.468
lprN	Rv3495c	8.54140	7.39424	2.214 down	0.469
Rv0516c	Rv0516c	8.13186	7.10639	2.035 down	0.470
cobN	Rv2062c	5.71066	5.37972	1.257 down	0.470
cobK	Rv2070c	5.44231	6.31929	1.836 up	0.470
glf	Rv3809c	6.77375	6.18596	1.502 down	0.470
serB1	Rv0505c	7.49848	7.08256	1.334 down	0.472
kmtR	Rv0827c	7.29648	7.64180	1.270 up	0.472
Rv0830	Rv0830	7.00558	7.52146	1.429 up	0.472
Rv1178	Rv1178	9.17420	9.95085	1.713 up	0.472
lysA	Rv1293	7.14780	7.69161	1.457 up	0.472
priA	Rv1402	5.62174	6.14180	1.434 up	0.472
fadE16	Rv1679	6.93821	7.36765	1.346 up	0.472
vapC13	Rv1838c	7.17931	6.60732	1.486 down	0.472
Rv1957	Rv1957	5.91606	5.63934	1.211 down	0.472
PPE8	Rv0355c	5.03998	4.68325	1.280 down	0.473
bioB	Rv1589	7.22656	7.61526	1.309 up	0.473
prsA	Rv1017c	7.97939	7.44706	1.446 down	0.474
mpt64	Rv1980c	8.64074	9.18467	1.457 up	0.474
trpT	Rvnt08	8.34415	8.85894	1.428 up	0.474
Rv0268c	Rv0268c	7.87720	6.95358	1.896 down	0.475
iniB	Rv0341	9.32383	10.65797	2.521 up	0.475
Rv0621	Rv0621	4.83585	4.28611	1.463 down	0.475
mmaA4	Rv0642c	9.50183	9.11141	1.310 down	0.475
lprG	Rv1411c	9.04317	9.42604	1.303 up	0.475
PPE25	Rv1787	4.95439	5.15720	1.150 up	0.475
Rv2818c	Rv2818c	6.03363	5.01117	2.031 down	0.475
rmlA	Rv0334	5.73183	5.34862	1.304 down	0.476
Rv0724A	Rv0724A	6.06758	6.69823	1.548 up	0.476
Rv3446c	Rv3446c	2.53791	1.87991	1.577 down	0.476
serA2	Rv0728c	4.32370	4.63461	1.240 up	0.477
Rv0272c	Rv0272c	6.89897	6.33676	1.476 down	0.479
Rv0613c	Rv0613c	6.88053	7.24149	1.284 up	0.479
Rv0997	Rv0997	7.61941	6.79826	1.766 down	0.479
Rv1363c	Rv1363c	6.57653	6.16561	1.329 down	0.479
bioA	Rv1568	5.11880	5.60998	1.405 up	0.479
TB15.3	Rv1636	8.39538	7.92290	1.387 down	0.479
cysH	Rv2392	8.12051	8.50138	1.302 up	0.479
cysA1	Rv2397c	7.67072	8.15629	1.400 up	0.479
glnD	Rv2918c	5.86879	6.64706	1.715 up	0.479
Rv3015c	Rv3015c	4.49115	5.24879	1.690 up	0.479
Rv3190c	Rv3190c	6.98509	6.01929	1.953 down	0.479
sugI	Rv3331	6.93203	6.31168	1.537 down	0.479
Rv3402c	Rv3402c	5.00612	4.45696	1.463 down	0.479
Rv3434c	Rv3434c	6.56419	5.68983	1.833 down	0.479
fadD17	Rv3506	3.93793	3.17765	1.693 down	0.479
Rv3668c	Rv3668c	6.21067	6.04636	1.120 down	0.479
Rv3750c	Rv3750c	6.16869	5.63343	1.449 down	0.479
Rv3751	Rv3751	4.25851	4.73803	1.394 up	0.479
Rv3788	Rv3788	5.79935	5.23474	1.478 down	0.479
Rv3835	Rv3835	6.66975	6.40565	1.200 down	0.479
Rv0223c	Rv0223c	5.48275	5.83908	1.280 up	0.480
ribG	Rv1409	8.22462	8.88408	1.579 up	0.480
Rv1906c	Rv1906c	8.72645	8.06733	1.579 down	0.480
Rv2197c	Rv2197c	8.28680	8.86769	1.495 up	0.480
Rv2271	Rv2271	6.56804	5.95555	1.528 down	0.480
Rv2699c	Rv2699c	6.45418	5.84884	1.521 down	0.480
Rv2820c	Rv2820c	5.74531	4.99297	1.684 down	0.480
ptkA	Rv2232	5.32665	5.90394	1.492 up	0.481
pbpA	Rv0016c	7.90202	7.47671	1.342 down	0.482
pntB	Rv0157	7.96619	8.32652	1.283 up	0.483
Rv0393	Rv0393	5.38403	5.82970	1.361 up	0.483
Rv0567	Rv0567	6.14420	5.52595	1.535 down	0.483
recN	Rv1696	6.72426	7.27530	1.465 up	0.483
Rv1775	Rv1775	6.66713	7.19063	1.437 up	0.483
Rv2686c	Rv2686c	6.12125	5.93627	1.136 down	0.483
Rv2898c	Rv2898c	6.27565	6.83425	1.472 up	0.483
Rv3468c	Rv3468c	4.81612	4.17102	1.563 down	0.483
Rv3480c	Rv3480c	7.45868	6.57859	1.840 down	0.483
mce4B	Rv3498c	7.96574	6.93141	2.048 down	0.483
Rv3529c	Rv3529c	4.77889	4.05011	1.657 down	0.483
gca	Rv0112	5.63182	4.78964	1.792 down	0.485
nirD	Rv0253	4.77003	4.16697	1.518 down	0.485
Rv0465c	Rv0465c	5.90158	5.29655	1.521 down	0.485
vapB5	Rv0626	7.32730	6.79362	1.447 down	0.485
purM	Rv0809	7.94827	8.37211	1.341 up	0.485
Rv0857	Rv0857	7.27239	6.60235	1.591 down	0.485
pstC1	Rv0935	7.80521	8.30601	1.414 up	0.485
greA	Rv1080c	10.59155	11.07772	1.400 up	0.485
Rv1157c	Rv1157c	8.44525	8.69864	1.192 up	0.485
Rv1403c	Rv1403c	5.47976	4.90402	1.490 down	0.485
Rv1413	Rv1413	5.27637	5.92939	1.572 up	0.485
papA4	Rv1528c	3.86509	3.11073	1.686 down	0.485
apa	Rv1860	6.97719	6.36784	1.525 down	0.485
Rv1867	Rv1867	4.73795	5.27571	1.451 up	0.485
Rv1868	Rv1868	6.08284	6.44146	1.282 up	0.485
vapB36	Rv1982A	7.93866	6.76815	2.250 down	0.485
vapB15	Rv2009	8.10279	7.19489	1.876 down	0.485
sigC	Rv2069	6.43722	7.67293	2.354 up	0.485
Rv2120c	Rv2120c	6.42575	5.94614	1.394 down	0.485
Rv2181	Rv2181	7.46980	7.82623	1.280 up	0.485
ctaE	Rv2193	8.86945	9.94507	2.107 up	0.485
Rv2209	Rv2209	7.11266	7.44689	1.260 up	0.485
glnA1	Rv2220	8.57471	8.04377	1.444 down	0.485
Rv2230c	Rv2230c	5.63207	6.13663	1.418 up	0.485
Rv2260	Rv2260	7.26828	7.79656	1.442 up	0.485
mazE8	Rv2274A	4.60886	3.06880	2.908 down	0.485
Rv2390c	Rv2390c	5.74539	5.42708	1.246 down	0.485
sirA	Rv2391	8.71996	8.97763	1.195 up	0.485
Rv2492	Rv2492	5.40321	5.85453	1.367 up	0.485
Rv2512c	Rv2512c	6.53362	7.31841	1.722 up	0.485
Rv2652c	Rv2652c	4.12173	4.38800	1.202 up	0.485
Rv2730	Rv2730	4.07226	3.29425	1.714 down	0.485
Rv2798c	Rv2798c	6.48299	5.77592	1.632 down	0.485
aroA	Rv3227	6.47759	5.96750	1.424 down	0.485
rubA	Rv3251c	7.12852	6.08384	2.062 down	0.485
lpdA	Rv3303c	6.51690	8.37015	3.613 up	0.485
vapB44	Rv3321c	8.28706	7.24913	2.053 down	0.485
dacB1	Rv3330	7.48064	6.16921	2.481 down	0.485
Rv3403c	Rv3403c	6.08767	5.51010	1.492 down	0.485
Rv3656c	Rv3656c	4.20170	4.78127	1.494 up	0.485
eccE2	Rv3885c	6.29108	6.71834	1.344 up	0.485
valT	Rvnt31	2.85638	-1.94742	27.931 down	0.485
alaU	Rvnt37	3.22645	2.48750	1.668 down	0.485
tlyA	Rv1694	6.88469	7.37662	1.406 up	0.486
Rv2017	Rv2017	4.04329	3.36810	1.596 down	0.486
Rv0394c	Rv0394c	6.24615	5.76565	1.395 down	0.487
Rv1248c	Rv1248c	8.26093	7.80826	1.368 down	0.487
Rv1268c	Rv1268c	3.95956	4.56161	1.517 up	0.487
dop	Rv2112c	7.45169	7.90513	1.369 up	0.487
aceE	Rv2241	7.70817	8.15361	1.361 up	0.487
pepN	Rv2467	6.68510	7.12443	1.355 up	0.487
dapA	Rv2753c	8.04581	8.36026	1.243 up	0.487
fadB2	Rv0468	6.50881	7.43682	1.902 up	0.488
Rv1898	Rv1898	8.18105	8.59772	1.334 up	0.488
Rv2402	Rv2402	6.39555	6.71907	1.251 up	0.488
Rv2893	Rv2893	4.90708	5.91401	2.009 up	0.488
Rv2295	Rv2295	8.07366	7.81752	1.194 down	0.490
Rv1056	Rv1056	5.24737	5.62255	1.297 up	0.492
Rv1930c	Rv1930c	2.54406	3.16743	1.540 up	0.493
panB	Rv2225	7.70315	8.10035	1.316 up	0.495
Rv2777c	Rv2777c	6.20159	6.86768	1.586 up	0.495
Rv3026c	Rv3026c	4.24344	3.61492	1.545 down	0.495
espK	Rv3879c	9.31291	9.68381	1.293 up	0.498
kdpE	Rv1027c	4.86989	4.48499	1.305 down	0.499
Rv0037c	Rv0037c	5.80397	6.20543	1.320 up	0.500
Rv1747	Rv1747	7.44534	7.88367	1.355 up	0.500
nadD	Rv2421c	6.14323	5.61027	1.446 down	0.500
aroK	Rv2539c	7.76260	8.28820	1.439 up	0.500
lppA	Rv2543	7.55145	8.16146	1.526 up	0.500
Rv3368c	Rv3368c	5.46426	4.67754	1.725 down	0.500
Rv1211	Rv1211	10.41785	9.72349	1.618 down	0.501
Rv3483c	Rv3483c	7.21405	6.57317	1.559 down	0.501
ppnK	Rv1695	7.46744	7.68991	1.166 up	0.502
Rv2474c	Rv2474c	7.52960	8.03631	1.420 up	0.502
vapB39	Rv2530A	6.78490	7.08149	1.228 up	0.502
bioF2	Rv0032	3.63367	3.46083	1.127 down	0.503
Rv0232	Rv0232	6.75068	6.26386	1.401 down	0.503
Rv0275c	Rv0275c	7.28475	6.82659	1.373 down	0.503
Rv0472c	Rv0472c	7.55922	6.90997	1.568 down	0.503
PE_PGRS6	Rv0532	5.19169	5.49993	1.238 up	0.503
Rv0605	Rv0605	6.12554	6.63667	1.425 up	0.503
mmaA3	Rv0643c	7.83757	7.31589	1.435 down	0.503
Rv0739	Rv0739	4.24068	4.00002	1.181 down	0.503
Rv1083	Rv1083	6.94351	6.62508	1.246 down	0.503
Rv1109c	Rv1109c	9.23433	8.80498	1.346 down	0.503
Rv1226c	Rv1226c	5.40687	6.10459	1.621 up	0.503
thrB	Rv1296	7.17836	7.67844	1.414 up	0.503
Rv1513	Rv1513	6.97616	6.50899	1.382 down	0.503
Rv1588c	Rv1588c	5.58596	4.81197	1.709 down	0.503
Rv1752	Rv1752	5.69603	6.80970	2.163 up	0.503
ureA	Rv1848	5.85621	5.43882	1.335 down	0.503
Rv1861	Rv1861	5.76461	5.16167	1.518 down	0.503
Rv1895	Rv1895	4.65898	4.78729	1.093 up	0.503
Rv1913	Rv1913	4.93853	5.44318	1.418 up	0.503
Rv2117	Rv2117	5.62362	5.91817	1.226 up	0.503
Rv2147c	Rv2147c	10.07162	9.28727	1.722 down	0.503
Rv2165c	Rv2165c	7.37483	6.68211	1.616 down	0.503
cut2	Rv2301	6.77399	5.96863	1.747 down	0.503
amiA2	Rv2363	5.41952	5.99267	1.487 up	0.503
dinF	Rv2836c	6.94127	7.40862	1.382 up	0.503
fdhF	Rv2900c	7.59953	8.06806	1.383 up	0.503
PPE46	Rv3018c	3.14668	2.72492	1.339 down	0.503
moaR1	Rv3124	4.12191	3.42985	1.615 down	0.503
wbbL1	Rv3265c	7.33124	6.40471	1.900 down	0.503
pmmB	Rv3308	5.81736	5.21298	1.520 down	0.503
metC	Rv3340	7.13951	6.62565	1.427 down	0.503
vapB46	Rv3385c	7.56476	6.77824	1.724 down	0.503
Rv3471c	Rv3471c	3.29293	2.47261	1.765 down	0.503
hsaC	Rv3568c	7.39632	6.92048	1.390 down	0.503
kshB	Rv3571	5.56007	5.16164	1.318 down	0.503
Rv3729	Rv3729	5.84819	5.44384	1.323 down	0.503
lipE	Rv3775	6.68660	7.00737	1.248 up	0.503
msrA	Rv0137c	6.90305	6.44519	1.373 down	0.504
adhE1	Rv0162c	4.38269	4.79312	1.329 up	0.504
iniC	Rv0343	7.60219	8.25108	1.567 up	0.504
lpqJ	Rv0344c	5.19663	5.74723	1.464 up	0.504
lpqL	Rv0418	6.58884	7.21981	1.548 up	0.504
mmaA1	Rv0645c	6.24921	5.75380	1.409 down	0.504
Rv0678	Rv0678	7.31858	6.50664	1.755 down	0.504
Rv0797	Rv0797	4.00367	4.19210	1.139 up	0.504
Rv0842	Rv0842	6.83038	5.39783	2.699 down	0.504
Rv1111c	Rv1111c	7.38798	7.06072	1.254 down	0.504
mshB	Rv1170	5.75250	6.17787	1.342 up	0.504
Rv1265	Rv1265	8.47141	8.83357	1.285 up	0.504
Rv1272c	Rv1272c	6.41366	6.62373	1.156 up	0.504
gmdA	Rv1511	7.14158	6.60806	1.447 down	0.504
Rv1634	Rv1634	6.89946	7.48964	1.505 up	0.504
Rv1678	Rv1678	7.01245	7.56426	1.465 up	0.504
tpx	Rv1932	8.13522	8.98870	1.806 up	0.504
Rv2023c	Rv2023c	5.78085	6.39544	1.531 up	0.504
Rv2137c	Rv2137c	9.65451	9.07792	1.491 down	0.504
uspC	Rv2318	3.86718	3.43614	1.348 down	0.504
hemN	Rv2388c	6.99484	6.51634	1.393 down	0.504
Rv2409c	Rv2409c	7.23189	6.27218	1.944 down	0.504
Rv2414c	Rv2414c	5.87018	6.42699	1.471 up	0.504
fbiB	Rv3262	6.09433	5.43041	1.584 down	0.504
relJ	Rv3357	3.96613	3.25389	1.638 down	0.504
hsaE	Rv3536c	6.39137	5.57686	1.758 down	0.504
fadE29	Rv3543c	6.29329	5.63375	1.579 down	0.504
Rv3604c	Rv3604c	7.71472	6.71937	1.993 down	0.504
Rv3843c	Rv3843c	8.42872	8.95617	1.441 up	0.504
Rv0560c	Rv0560c	5.48966	5.83269	1.268 up	0.506
dosT	Rv2027c	5.89105	6.98939	2.141 up	0.506
asnB	Rv2201	6.41755	6.62984	1.158 up	0.506
lpqI	Rv0237	6.41713	7.09126	1.595 up	0.507
menH	Rv0558	7.61761	8.14170	1.438 up	0.508
pstA2	Rv0936	7.16258	7.64417	1.396 up	0.508
Rv1199c	Rv1199c	6.61497	7.35556	1.670 up	0.508
Rv0851c	Rv0851c	5.11500	4.54871	1.480 down	0.509
Rv2912c	Rv2912c	5.14138	5.39266	1.190 up	0.509
PE_PGRS56	Rv3512	5.43837	4.74893	1.612 down	0.509
Rv3752c	Rv3752c	5.97846	6.85605	1.837 up	0.509
Rv0121c	Rv0121c	4.69174	5.54478	1.806 up	0.511
Rv0205	Rv0205	6.82444	6.48167	1.268 down	0.511
nrdB	Rv0233	7.10099	6.59890	1.416 down	0.511
grpE	Rv0351	9.00301	8.37501	1.545 down	0.511
Rv0514	Rv0514	7.82172	8.51787	1.620 up	0.511
Rv0528	Rv0528	7.28880	8.52064	2.348 up	0.511
Rv0771	Rv0771	5.06377	4.57967	1.398 down	0.511
mog	Rv0865	7.31550	7.86542	1.464 up	0.511
pgi	Rv0946c	5.98373	6.31096	1.254 up	0.511
Rv1052	Rv1052	5.87226	5.33268	1.453 down	0.511
Rv1104	Rv1104	5.73933	6.18003	1.357 up	0.511
Rv1258c	Rv1258c	6.89581	4.26654	6.187 down	0.511
atpG	Rv1309	9.12581	9.71615	1.505 up	0.511
Rv1546	Rv1546	7.16305	7.67269	1.423 up	0.511
frdA	Rv1552	4.82728	3.64991	2.261 down	0.511
Rv1624c	Rv1624c	6.34026	7.00315	1.583 up	0.511
PPE35	Rv1918c	5.90018	5.49140	1.327 down	0.511
Rv2168c	Rv2168c	4.33240	4.80266	1.385 up	0.511
cobD	Rv2236c	5.36910	5.77801	1.327 up	0.511
accD6	Rv2247	10.47440	10.73467	1.197 up	0.511
PPE38	Rv2352c	5.62805	5.18302	1.361 down	0.511
smtB	Rv2358	6.94720	6.46800	1.393 down	0.511
eis	Rv2416c	6.80882	4.68171	4.368 down	0.511
Rv2554c	Rv2554c	8.27318	9.15985	1.848 up	0.511
Rv2597	Rv2597	6.31920	5.97328	1.270 down	0.511
Rv2621c	Rv2621c	6.56003	6.36201	1.147 down	0.511
Rv2739c	Rv2739c	5.63838	6.38036	1.672 up	0.511
Rv2751	Rv2751	7.18474	7.37594	1.141 up	0.511
Rv2862c	Rv2862c	5.18698	4.84369	1.268 down	0.511
Rv3005c	Rv3005c	9.28441	8.82705	1.373 down	0.511
Rv3354	Rv3354	6.40686	5.50344	1.870 down	0.511
Rv3486	Rv3486	7.30731	6.98939	1.246 down	0.511
Rv3493c	Rv3493c	7.98107	7.18902	1.731 down	0.511
panD	Rv3601c	7.41978	6.80922	1.526 down	0.511
dppC	Rv3664c	3.56965	2.92538	1.562 down	0.511
moxR2	Rv3692	6.85171	6.47427	1.299 down	0.511
Rv3811	Rv3811	8.86436	7.85241	2.016 down	0.511
espG2	Rv3889c	6.12739	6.68335	1.470 up	0.511
celA1	Rv0062	5.59390	5.25130	1.268 down	0.512
Rv0078B	Rv0078B	7.86810	7.04674	1.767 down	0.512
Rv0225	Rv0225	6.55593	7.06193	1.420 up	0.512
aftD	Rv0236c	6.73816	7.08460	1.271 up	0.512
Rv0525	Rv0525	6.45047	8.00192	2.931 up	0.512
Rv0547c	Rv0547c	5.86082	6.29707	1.353 up	0.512
Rv0691c	Rv0691c	6.70944	6.10976	1.515 down	0.512
Rv0955	Rv0955	7.21225	7.54898	1.262 up	0.512
arcA	Rv1001	5.96857	6.49098	1.436 up	0.512
cbs	Rv1077	7.48486	7.80795	1.251 up	0.512
Rv1097c	Rv1097c	8.06840	8.59759	1.443 up	0.512
Rv1459c	Rv1459c	6.46448	6.06114	1.322 down	0.512
Rv1779c	Rv1779c	6.39719	7.50274	2.151 up	0.512
Rv2012	Rv2012	3.87914	4.20613	1.254 up	0.512
Rv2042c	Rv2042c	5.91423	6.76029	1.797 up	0.512
Rv2223c	Rv2223c	6.65117	7.18153	1.444 up	0.512
mscR	Rv2259	7.27827	7.83239	1.468 up	0.512
Rv2305	Rv2305	4.85066	5.10090	1.189 up	0.512
Rv2548A	Rv2548A	7.27725	6.56331	1.640 down	0.512
ftsY	Rv2921c	7.30833	7.83378	1.439 up	0.512
Rv2957	Rv2957	7.51095	7.11928	1.311 down	0.512
Rv2974c	Rv2974c	4.83584	5.29046	1.370 up	0.512
Rv3611	Rv3611	5.95993	6.88567	1.899 up	0.512
Rv3637	Rv3637	2.46241	1.91641	1.460 down	0.512
mutT4	Rv3908	7.08613	6.97284	1.081 down	0.512
Rv0921	Rv0921	5.70957	5.38136	1.255 down	0.513
Rv2639c	Rv2639c	6.08275	6.64549	1.477 up	0.513
nrdH	Rv3053c	10.31787	10.05249	1.201 down	0.513
deoD	Rv3307	6.71328	6.20018	1.427 down	0.513
PPE54	Rv3343c	5.17599	4.39305	1.720 down	0.513
lpqQ	Rv0835	5.72193	5.21307	1.422 down	0.514
Rv2991	Rv2991	5.81665	6.24963	1.350 up	0.514
vapC24	Rv0240	7.63352	8.12000	1.401 up	0.515
vapB6	Rv0657c	7.84127	6.86094	1.972 down	0.515
Rv2614A	Rv2614A	5.18259	6.17713	1.992 up	0.515
Rv2807	Rv2807	2.35291	2.04585	1.237 down	0.515
sdhB	Rv3319	7.57455	6.76131	1.757 down	0.515
Rv3769	Rv3769	7.37459	6.75519	1.536 down	0.515
glfT2	Rv3808c	8.18544	7.72127	1.379 down	0.515
moaC1	Rv3111	1.97329	2.76913	1.736 up	0.516
Rv0759c	Rv0759c	7.98836	7.40902	1.494 down	0.517
Rv1147	Rv1147	5.45014	5.82860	1.299 up	0.517
pimE	Rv1159	6.38348	6.57831	1.144 up	0.517
Rv1461	Rv1461	8.54043	8.72225	1.134 up	0.517
Rv1478	Rv1478	8.34271	7.92081	1.339 down	0.517
PPE42	Rv2608	6.06313	5.85175	1.157 down	0.517
Rv2733c	Rv2733c	6.44048	6.76238	1.249 up	0.517
Rv3037c	Rv3037c	6.26273	6.82010	1.471 up	0.517
Rv3531c	Rv3531c	6.13843	5.44625	1.615 down	0.517
tkt	Rv1449c	8.42415	8.27611	1.108 down	0.519
PE6	Rv0335c	5.32906	5.74314	1.332 up	0.522
Rv0976c	Rv0976c	4.64025	4.40724	1.175 down	0.522
gcvH	Rv1826	8.86766	9.24995	1.303 up	0.522
Rv3023c	Rv3023c	6.67672	7.37614	1.623 up	0.522
Rv3349c	Rv3349c	4.96606	4.27718	1.612 down	0.522
Rv3566A	Rv3566A	6.77643	6.04403	1.661 down	0.522
Rv3126c	Rv3126c	5.01128	4.05200	1.944 down	0.523
vapC7	Rv0661c	2.38443	3.17486	1.729 up	0.524
Rv0883c	Rv0883c	8.02879	7.30380	1.652 down	0.524
fadE13	Rv0975c	4.98378	4.72560	1.195 down	0.524
Rv1540	Rv1540	7.85853	8.61254	1.686 up	0.524
Rv1824	Rv1824	6.13660	6.46972	1.259 up	0.524
Rv1998c	Rv1998c	6.67878	8.17362	2.818 up	0.524
Rv2119	Rv2119	5.26940	4.73995	1.443 down	0.524
qcrC	Rv2194	8.76936	9.80039	2.043 up	0.524
Rv2449c	Rv2449c	6.69840	7.01280	1.243 up	0.524
Rv2525c	Rv2525c	7.27145	6.86018	1.329 down	0.524
Rv2675c	Rv2675c	6.85420	7.46115	1.523 up	0.524
fadE21	Rv2789c	7.62766	8.19792	1.484 up	0.524
Rv2972c	Rv2972c	5.91530	6.26019	1.270 up	0.524
Rv3054c	Rv3054c	3.92173	3.26298	1.578 down	0.524
mesT	Rv3176c	5.21309	4.52159	1.614 down	0.524
mce4F	Rv3494c	8.21846	7.35480	1.819 down	0.524
ddn	Rv3547	7.26537	6.45202	1.757 down	0.524
Rv3629c	Rv3629c	5.74092	5.34112	1.319 down	0.524
pcaA	Rv0470c	9.03077	8.63200	1.318 down	0.526
PE_PGRS7	Rv0578c	7.27711	7.40927	1.095 up	0.526
Rv1894c	Rv1894c	6.69577	7.20094	1.419 up	0.526
fadE27	Rv3505	5.18048	4.85086	1.256 down	0.526
ispF	Rv3581c	9.83887	10.66745	1.775 up	0.526
icl1	Rv0467	7.38078	8.46983	2.127 up	0.527
Rv0104	Rv0104	5.44041	6.03397	1.508 up	0.528
Rv1132	Rv1132	8.16259	8.57408	1.330 up	0.528
Rv1219c	Rv1219c	6.95379	5.83658	2.169 down	0.528
Rv1257c	Rv1257c	8.41475	7.03738	2.597 down	0.528
dfp	Rv1391	9.29648	9.86606	1.484 up	0.528
Rv2028c	Rv2028c	8.12671	10.52673	5.278 up	0.528
Rv2864c	Rv2864c	6.06804	5.28666	1.718 down	0.528
mhpE	Rv3469c	4.17811	3.08750	2.129 down	0.528
ilvX	Rv3509c	7.06546	6.38091	1.607 down	0.528
Rv3627c	Rv3627c	6.90776	7.31263	1.323 up	0.528
Rv3770B	Rv3770B	5.75095	5.28946	1.376 down	0.528
Rv0072	Rv0072	6.71830	7.02356	1.235 up	0.529
Rv0123	Rv0123	4.34932	4.99077	1.559 up	0.529
Rv0480c	Rv0480c	5.61615	5.46339	1.111 down	0.529
purF	Rv0808	8.17947	8.44302	1.200 up	0.529
Rv1888c	Rv1888c	7.61792	8.12226	1.418 up	0.529
Rv2616	Rv2616	6.04859	5.75518	1.225 down	0.529
tgs3	Rv3234c	7.66020	7.19027	1.385 down	0.529
rfbE	Rv3781	6.66297	6.31965	1.268 down	0.529
Rv0063	Rv0063	6.06171	6.48885	1.344 up	0.530
Rv0078A	Rv0078A	7.83797	8.38597	1.462 up	0.530
Rv0095c	Rv0095c	3.72535	4.38773	1.582 up	0.530
oxyS	Rv0117	4.71565	5.44760	1.660 up	0.530
lipW	Rv0217c	4.93223	5.32911	1.316 up	0.530
narU	Rv0267	7.17920	6.57795	1.517 down	0.530
Rv0296c	Rv0296c	5.62842	5.01277	1.532 down	0.530
Rv0381c	Rv0381c	7.15359	7.33439	1.133 up	0.530
mmpS1	Rv0403c	5.15676	4.78490	1.294 down	0.530
Rv0426c	Rv0426c	8.21969	7.98393	1.177 down	0.530
Rv0544c	Rv0544c	8.09486	8.55359	1.374 up	0.530
Rv0559c	Rv0559c	9.64512	8.96433	1.603 down	0.530
vapB27	Rv0599c	7.07177	6.23013	1.792 down	0.530
recD	Rv0629c	5.22893	5.72880	1.414 up	0.530
rpmG2	Rv0634B	7.97119	7.36377	1.523 down	0.530
mmaA2	Rv0644c	7.04383	6.41172	1.549 down	0.530
atsD	Rv0663	6.24693	6.59992	1.277 up	0.530
phoP	Rv0757	8.51193	8.28445	1.170 down	0.530
ggtA	Rv0773c	6.23492	6.54922	1.243 up	0.530
Rv0785	Rv0785	4.91273	5.39674	1.398 up	0.530
Rv0786c	Rv0786c	5.58945	5.96940	1.301 up	0.530
PE_PGRS14	Rv0834c	5.85108	6.22362	1.294 up	0.530
Rv0836c	Rv0836c	2.53575	1.58463	1.933 down	0.530
Rv0879c	Rv0879c	6.33858	5.71417	1.541 down	0.530
Rv0895	Rv0895	3.30205	3.61660	1.243 up	0.530
Rv0906	Rv0906	6.77926	7.28411	1.418 up	0.530
Rv0942	Rv0942	5.93164	5.40777	1.437 down	0.530
pabB	Rv1005c	5.52539	5.72159	1.145 up	0.530
metS	Rv1007c	6.31991	6.69702	1.298 up	0.530
PPE15	Rv1039c	4.57103	4.11250	1.374 down	0.530
vapB32	Rv1113	6.00050	5.49860	1.416 down	0.530
Rv1116A	Rv1116A	5.37115	4.55411	1.761 down	0.530
metE	Rv1133c	10.12159	10.52326	1.321 up	0.530
Rv1148c	Rv1148c	5.49550	5.88524	1.310 up	0.530
Rv1192	Rv1192	8.23302	8.58223	1.273 up	0.530
glgP	Rv1328	6.79893	7.14390	1.270 up	0.530
Rv1377c	Rv1377c	6.57857	6.69794	1.086 up	0.530
Rv1404	Rv1404	9.30502	8.78043	1.438 down	0.530
hisD	Rv1599	7.70830	8.32630	1.534 up	0.530
Rv1619	Rv1619	5.62952	6.04723	1.335 up	0.530
rplT	Rv1643	11.53816	11.87291	1.261 up	0.530
vapC34	Rv1741	6.99276	6.51225	1.395 down	0.530
PPE24	Rv1753c	5.32141	4.95267	1.291 down	0.530
secA2	Rv1821	8.60841	8.49869	1.079 down	0.530
ureB	Rv1849	5.97009	6.50504	1.448 up	0.530
nanT	Rv1902c	6.59983	6.46731	1.096 down	0.530
Rv1944c	Rv1944c	5.10558	4.50216	1.519 down	0.530
Rv1958c	Rv1958c	6.31684	6.11974	1.146 down	0.530
ptpA	Rv2234	5.80886	6.49986	1.614 up	0.530
Rv2267c	Rv2267c	4.02955	3.35350	1.597 down	0.530
sseB	Rv2291	7.59588	8.33378	1.667 up	0.530
lppP	Rv2330c	4.51738	4.05317	1.379 down	0.530
esxO	Rv2346c	11.03323	10.36542	1.588 down	0.530
ggtB	Rv2394	7.40533	7.68177	1.211 up	0.530
Rv2410c	Rv2410c	7.02520	6.64863	1.298 down	0.530
tig	Rv2462c	8.31673	8.57740	1.198 up	0.530
fadD35	Rv2505c	3.60343	3.10854	1.409 down	0.530
apt	Rv2584c	7.64135	7.88748	1.186 up	0.530
speE	Rv2601	5.10181	4.87397	1.171 down	0.530
Rv2635	Rv2635	-1.54532	-4.00639	5.506 down	0.530
msrB	Rv2674	8.24857	8.12928	1.086 down	0.530
Rv2690c	Rv2690c	4.96310	5.27317	1.239 up	0.530
Rv2721c	Rv2721c	8.70359	8.43748	1.202 down	0.530
fadE20	Rv2724c	7.90496	7.07833	1.773 down	0.530
miaA	Rv2727c	5.43511	5.80557	1.292 up	0.530
PPE44	Rv2770c	6.15854	5.88462	1.209 down	0.530
glnA4	Rv2860c	6.41703	6.90260	1.400 up	0.530
Rv2887	Rv2887	6.23549	6.73294	1.411 up	0.530
Rv2915c	Rv2915c	6.36345	6.71099	1.272 up	0.530
lppZ	Rv3006	8.11322	8.37669	1.200 up	0.530
pfkA	Rv3010c	6.82712	7.36616	1.453 up	0.530
fixA	Rv3029c	9.19539	8.73013	1.380 down	0.530
nrdF2	Rv3048c	8.56781	8.08882	1.393 down	0.530
Rv3055	Rv3055	4.31611	4.00393	1.241 down	0.530
Rv3075c	Rv3075c	7.87430	8.66259	1.727 up	0.530
Rv3077	Rv3077	4.89559	4.51367	1.303 down	0.530
Rv3095	Rv3095	8.41342	7.52610	1.849 down	0.530
moeB2	Rv3116	7.10479	6.45708	1.566 down	0.530
lipV	Rv3203	5.76119	5.36196	1.318 down	0.530
Rv3213c	Rv3213c	9.49100	8.71405	1.713 down	0.530
Rv3272	Rv3272	7.87773	7.15162	1.654 down	0.530
echA18	Rv3373	5.90360	5.29574	1.523 down	0.530
kshA	Rv3526	7.49812	7.11243	1.306 down	0.530
Rv3527	Rv3527	7.32594	6.85540	1.385 down	0.530
ligC	Rv3731	4.80345	4.41607	1.308 down	0.530
Rv3819	Rv3819	5.56358	5.19272	1.293 down	0.530
papA2	Rv3820c	5.85141	5.37117	1.394 down	0.530
serS	Rv3834c	3.71191	3.84396	1.095 up	0.530
Rv3857c	Rv3857c	8.01818	7.37095	1.566 down	0.530
gltB	Rv3859c	8.17124	7.93863	1.174 down	0.530
Rv3898c	Rv3898c	7.03378	6.66886	1.287 down	0.530
fadD8	Rv0551c	4.89220	5.28509	1.313 up	0.531
Rv3404c	Rv3404c	7.22775	6.62087	1.522 down	0.531
ponA2	Rv3682	8.65952	8.88115	1.166 up	0.531
rpmB1	Rv0105c	2.87593	3.78405	1.876 up	0.532
ppsD	Rv2934	7.18914	7.59225	1.322 up	0.532
Rv1506c	Rv1506c	5.53053	5.25047	1.214 down	0.535
moeW	Rv2338c	5.50976	4.50695	2.003 down	0.535
PE1	Rv0151c	4.82459	4.58352	1.181 down	0.536
hsp	Rv0251c	6.94956	6.40154	1.462 down	0.537
Rv0398c	Rv0398c	6.20851	6.50685	1.229 up	0.537
Rv0565c	Rv0565c	5.29145	4.84232	1.365 down	0.537
phoT	Rv0820	7.54895	8.18052	1.549 up	0.537
pip	Rv0840c	5.94832	5.38163	1.481 down	0.537
Rv0922	Rv0922	8.28561	8.56048	1.209 up	0.537
Rv0961	Rv0961	6.65185	7.29464	1.561 up	0.537
amiB2	Rv1263	3.60918	4.12567	1.430 up	0.537
Rv1414	Rv1414	4.32583	4.78910	1.378 up	0.537
Rv1638A	Rv1638A	4.21829	5.11866	1.866 up	0.537
vapC42	Rv2759c	5.57838	5.30251	1.210 down	0.537
lepB	Rv2903c	9.85675	10.24552	1.309 up	0.537
Rv3278c	Rv3278c	8.61781	7.69393	1.897 down	0.537
PE_PGRS49	Rv3344c	3.80551	3.36115	1.360 down	0.537
relK	Rv3358	3.57432	2.96839	1.521 down	0.537
lppH	Rv3576	7.02440	6.30049	1.651 down	0.537
Rv3691	Rv3691	6.18682	5.87591	1.240 down	0.537
lysU	Rvnt30	5.01620	3.97397	2.059 down	0.537
Rv1762c	Rv1762c	5.53716	6.03722	1.414 up	0.538
Rv2219	Rv2219	8.21075	8.49175	1.215 up	0.538
Rv3123	Rv3123	7.68752	6.69554	1.988 down	0.538
nuoC	Rv3147	8.81166	8.12473	1.609 down	0.538
Rv3218	Rv3218	6.27678	5.85369	1.340 down	0.538
argT	Rvnt14	5.03583	6.12438	2.126 up	0.538
murB	Rv0482	5.54568	5.28806	1.195 down	0.539
lpqN	Rv0583c	6.63251	6.10875	1.437 down	0.539
Rv0688	Rv0688	6.51957	6.93426	1.333 up	0.539
ansA	Rv1538c	5.58112	5.99078	1.328 up	0.539
Rv3346c	Rv3346c	5.89569	5.35754	1.452 down	0.539
PE_PGRS52	Rv3388	4.41970	3.78503	1.552 down	0.539
Rv0431	Rv0431	7.75482	7.29462	1.375 down	0.540
Rv0449c	Rv0449c	5.77389	6.38873	1.531 up	0.540
Rv0804	Rv0804	6.33374	6.79185	1.373 up	0.540
Rv1186c	Rv1186c	4.09528	3.69419	1.320 down	0.540
Rv1215c	Rv1215c	6.71562	6.59672	1.085 down	0.540
Rv1287	Rv1287	5.53950	6.04530	1.419 up	0.540
thrC	Rv1295	8.08874	8.68146	1.508 up	0.540
Rv1516c	Rv1516c	4.30756	4.53914	1.174 up	0.540
vapB34	Rv1740	5.53404	4.58516	1.930 down	0.540
fadB5	Rv1912c	5.02029	5.76877	1.680 up	0.540
Rv2016	Rv2016	4.70147	4.21948	1.396 down	0.540
fxsA	Rv2053c	7.53150	7.88025	1.273 up	0.540
fabD	Rv2243	8.98431	8.63778	1.271 down	0.540
mas	Rv2940c	9.39786	9.76960	1.293 up	0.540
Rv3034c	Rv3034c	6.69494	6.40011	1.226 down	0.540
Rv3115	Rv3115	6.67886	7.38134	1.627 up	0.540
nuoI	Rv3153	9.93047	9.16225	1.703 down	0.540
Rv3267	Rv3267	9.52413	8.23362	2.446 down	0.540
lrpA	Rv3291c	6.13969	5.24954	1.853 down	0.540
otsA	Rv3490	9.24778	8.56909	1.600 down	0.540
Rv3579c	Rv3579c	8.00566	7.28667	1.646 down	0.540
Rv3649	Rv3649	3.44955	3.85063	1.320 up	0.540
ephE	Rv3670	5.66327	5.95293	1.222 up	0.540
Rv3760	Rv3760	6.97059	6.40346	1.481 down	0.540
proT	Rvnt21	4.28947	4.93364	1.562 up	0.540
yrbE2B	Rv0588	7.25280	7.71232	1.375 up	0.541
relB	Rv1247c	7.36683	6.82184	1.459 down	0.541
Rv1364c	Rv1364c	6.42584	6.61762	1.142 up	0.541
Rv1635c	Rv1635c	6.40719	6.86768	1.376 up	0.541
Rv2033c	Rv2033c	6.51919	7.42768	1.877 up	0.541
vapB38	Rv2493	8.85705	9.03052	1.127 up	0.541
Rv3312c	Rv3312c	6.03808	5.54591	1.406 down	0.541
mce4D	Rv3496c	8.64322	7.63986	2.004 down	0.541
PPE62	Rv3533c	5.35931	4.49095	1.825 down	0.541
Rv3780	Rv3780	7.49584	7.21936	1.211 down	0.541
Rv0492A	Rv0492A	5.09399	4.63132	1.378 down	0.542
Rv0812	Rv0812	6.25809	6.49642	1.179 up	0.542
accD3	Rv0904c	4.89058	5.25961	1.291 up	0.542
corA	Rv1239c	5.14463	4.55620	1.503 down	0.542
pyrR	Rv1379	6.43655	6.09819	1.264 down	0.542
Rv1831	Rv1831	9.29980	9.00524	1.226 down	0.542
plcC	Rv2349c	6.89123	6.23034	1.581 down	0.542
fadE19	Rv2500c	7.34622	7.05148	1.226 down	0.542
ribF	Rv2786c	6.47956	6.26831	1.157 down	0.542
Rv2825c	Rv2825c	6.66949	6.94937	1.214 up	0.542
PE_PGRS50	Rv3345c	3.14242	2.72220	1.338 down	0.542
Rv3742c	Rv3742c	7.12732	6.49519	1.549 down	0.542
mak	Rv0127	6.75411	7.10247	1.273 up	0.543
Rv0370c	Rv0370c	3.53838	2.93451	1.519 down	0.543
Rv0397A	Rv0397A	7.17990	6.82416	1.279 down	0.543
vapB28	Rv0608	8.49663	7.93819	1.472 down	0.543
lpqS	Rv0847	8.03702	7.32481	1.638 down	0.543
Rv1002c	Rv1002c	5.67235	5.90347	1.173 up	0.543
htrA	Rv1223	9.23279	9.00872	1.168 down	0.543
lprB	Rv1274	7.77769	7.59632	1.133 down	0.543
PE_PGRS28	Rv1452c	3.47125	4.30933	1.787 up	0.543
echA12	Rv1472	6.70633	6.32981	1.298 down	0.543
PPE27	Rv1790	4.61641	4.77523	1.116 up	0.543
Rv1877	Rv1877	6.53615	6.32325	1.159 down	0.543
Rv2369c	Rv2369c	6.21128	5.30005	1.880 down	0.543
Rv2529	Rv2529	4.11429	4.62222	1.422 up	0.543
ugpC	Rv2832c	5.73351	6.20549	1.387 up	0.543
Rv3058c	Rv3058c	7.55317	6.78408	1.704 down	0.543
hpx	Rv3171c	8.82403	8.31516	1.422 down	0.543
glpD2	Rv3302c	6.87506	7.82276	1.928 up	0.543
rfbD	Rv3783	7.66329	8.00938	1.271 up	0.543
Rv3833	Rv3833	4.70880	4.30235	1.325 down	0.543
papA3	Rv1182	7.66492	7.30177	1.286 down	0.544
Rv0190	Rv0190	9.16859	8.46749	1.625 down	0.545
mce2F	Rv0594	4.92694	4.84983	1.054 down	0.545
Rv0755A	Rv0755A	7.36703	6.19703	2.250 down	0.545
wbbL2	Rv1525	6.13910	5.66586	1.388 down	0.545
Rv1648	Rv1648	6.53906	6.84650	1.237 up	0.545
lipB	Rv2217	7.18736	7.69605	1.422 up	0.545
Rv2609c	Rv2609c	7.54500	7.96522	1.338 up	0.545
fadE26	Rv3504	5.25638	4.76789	1.402 down	0.545
hpt	Rv3624c	7.09105	7.31653	1.169 up	0.545
tyrA	Rv3754	6.33649	6.58593	1.188 up	0.545
trcS	Rv1032c	5.31054	5.00817	1.233 down	0.548
Rv2488c	Rv2488c	4.32366	4.06532	1.196 down	0.548
infA	Rv3462c	11.19900	11.73375	1.448 up	0.549
lppE	Rv1881c	8.31883	8.66659	1.272 up	0.550
Rv3741c	Rv3741c	6.10009	5.73869	1.284 down	0.552
Rv1324	Rv1324	9.08599	9.63781	1.465 up	0.553
Rv2955c	Rv2955c	6.11974	5.28358	1.785 down	0.553
ppa	Rv3628	6.05964	5.67846	1.302 down	0.553
Rv1245c	Rv1245c	7.49861	7.14799	1.275 down	0.554
Rv0093c	Rv0093c	5.25611	5.78053	1.438 up	0.555
mmpL3	Rv0206c	9.38304	9.47354	1.064 up	0.555
Rv0273c	Rv0273c	6.17950	5.80063	1.300 down	0.555
thiE	Rv0414c	5.30398	5.58508	1.215 up	0.555
Rv0526	Rv0526	7.36898	8.49623	2.184 up	0.555
Rv0546c	Rv0546c	6.15220	6.64542	1.407 up	0.555
vapB3	Rv0550c	4.49195	4.03260	1.374 down	0.555
Rv0584	Rv0584	4.18917	4.46524	1.210 up	0.555
vapB29	Rv0616A	8.37432	7.58135	1.732 down	0.555
sppA	Rv0724	8.98080	9.32286	1.267 up	0.555
ligD	Rv0938	7.34343	7.77334	1.347 up	0.555
Rv1490	Rv1490	5.34779	5.03874	1.238 down	0.555
PE17	Rv1646	7.91913	7.28850	1.548 down	0.555
Rv1729c	Rv1729c	5.80315	5.38653	1.334 down	0.555
Rv1995	Rv1995	3.03622	2.57126	1.380 down	0.555
metH	Rv2124c	7.98490	7.82095	1.120 down	0.555
dnaG	Rv2343c	6.98634	7.13033	1.104 up	0.555
Rv2752c	Rv2752c	7.55836	7.87125	1.242 up	0.555
Rv2949c	Rv2949c	9.61003	10.02151	1.330 up	0.555
Rv2978c	Rv2978c	6.72304	7.20638	1.397 up	0.555
Rv3007c	Rv3007c	7.72639	8.07879	1.276 up	0.555
PPE56	Rv3350c	5.34893	4.54923	1.740 down	0.555
rmlB	Rv3464	8.44439	7.75073	1.617 down	0.555
PE31	Rv3477	10.36764	9.80202	1.480 down	0.555
nat	Rv3566c	6.43424	5.82910	1.521 down	0.555
PE_PGRS61	Rv3653	3.70006	3.97616	1.210 up	0.555
Rv3755c	Rv3755c	8.36429	7.89928	1.380 down	0.555
Rv0481c	Rv0481c	6.42079	6.16976	1.190 down	0.556
lipI	Rv1400c	6.04430	6.47595	1.348 up	0.556
moaE1	Rv3119	8.46449	7.78929	1.596 down	0.556
Rv2331	Rv2331	4.91978	4.53459	1.306 down	0.557
Rv3789	Rv3789	5.81700	5.40930	1.326 down	0.557
proU	Rvnt26	5.37078	4.61367	1.690 down	0.557
echA4	Rv0673	6.53664	6.85226	1.244 up	0.558
Rv2707	Rv2707	8.04578	8.59777	1.466 up	0.558
mutY	Rv3589	6.22401	5.75547	1.383 down	0.558
ftsH	Rv3610c	8.95175	8.16841	1.721 down	0.558
rplX	Rv0715	10.02050	9.69152	1.256 down	0.559
Rv2489c	Rv2489c	2.45658	2.78929	1.259 up	0.559
Rv0177	Rv0177	9.94915	9.37284	1.491 down	0.562
sigK	Rv0445c	5.94844	5.63685	1.241 down	0.562
Rv1421	Rv1421	6.96721	7.48048	1.427 up	0.562
idi	Rv1745c	6.95440	7.78334	1.776 up	0.562
cobS	Rv2208	7.43260	7.77604	1.268 up	0.562
Rv2632c	Rv2632c	7.88860	7.17176	1.643 down	0.562
PE_PGRS53	Rv3507	5.76925	5.41122	1.281 down	0.562
Rv0080	Rv0080	8.98507	10.69628	3.274 up	0.563
Rv2038c	Rv2038c	4.45075	4.89168	1.357 up	0.564
Rv2272	Rv2272	6.47924	6.91749	1.354 up	0.564
accD5	Rv3280	8.42814	7.90368	1.438 down	0.564
rskA	Rv0444c	7.14659	7.47780	1.258 up	0.566
Rv1035c	Rv1035c	3.21337	3.67551	1.377 up	0.566
Rv2090	Rv2090	6.06713	6.30615	1.180 up	0.566
Rv2415c	Rv2415c	4.74923	3.45529	2.451 down	0.566
Rv3179	Rv3179	5.65492	5.26628	1.309 down	0.566
Rv3289c	Rv3289c	6.94296	6.66004	1.216 down	0.566
Rv2625c	Rv2625c	7.73764	9.50215	3.397 up	0.568
Rv0471c	Rv0471c	6.44357	6.00531	1.354 down	0.569
Rv1422	Rv1422	7.14624	7.64562	1.413 up	0.569
ppsC	Rv2933	7.34139	7.77627	1.351 up	0.569
Rv0133	Rv0133	6.75567	7.03438	1.213 up	0.570
Rv0387c	Rv0387c	4.64975	4.29256	1.280 down	0.570
Rv0439c	Rv0439c	5.43044	5.05892	1.293 down	0.570
Rv0540	Rv0540	5.03770	5.42562	1.308 up	0.570
Rv0713	Rv0713	6.45493	5.97329	1.396 down	0.570
Rv1021	Rv1021	6.24276	6.65719	1.332 up	0.570
Rv1194c	Rv1194c	7.33559	6.88142	1.369 down	0.570
Rv1352	Rv1352	7.84023	7.27404	1.480 down	0.570
Rv2422	Rv2422	0.86933	-1.24655	4.334 down	0.570
Rv3074	Rv3074	6.48760	7.08499	1.512 up	0.570
moaA1	Rv3109	2.73036	3.30097	1.485 up	0.570
fadE25	Rv3274c	8.60418	7.93310	1.592 down	0.570
Rv3776	Rv3776	5.56229	5.27591	1.219 down	0.570
metZ	Rv0391	6.71711	6.50099	1.161 down	0.571
Rv0508	Rv0508	6.70608	6.43846	1.203 down	0.571
Rv3777	Rv3777	6.92131	7.05742	1.098 up	0.571
yajC	Rv2588c	8.45709	8.65141	1.144 up	0.572
ispD	Rv3582c	11.05576	11.73771	1.604 up	0.572
asnT	Rvnt25	0.13252	3.29251	8.938 up	0.572
Rv0939	Rv0939	7.24001	7.59488	1.278 up	0.573
mazF4	Rv1495	5.84748	5.31060	1.450 down	0.573
esxE	Rv3904c	4.84300	5.25799	1.333 up	0.573
mkl	Rv0655	10.91514	10.50202	1.331 down	0.575
Rv0740	Rv0740	6.97063	6.74235	1.171 down	0.575
accA1	Rv2501c	5.81566	5.94380	1.092 up	0.575
tcrX	Rv3765c	4.99940	5.27669	1.211 up	0.575
Rv3645	Rv3645	7.99600	8.34551	1.274 up	0.576
fadE5	Rv0244c	6.97201	7.64014	1.589 up	0.577
Rv1332	Rv1332	8.81987	9.20567	1.306 up	0.577
Rv2030c	Rv2030c	10.99583	12.79958	3.491 up	0.577
Rv2240c	Rv2240c	6.46473	6.18802	1.211 down	0.577
Rv2837c	Rv2837c	8.60295	9.05803	1.370 up	0.577
Rv3230c	Rv3230c	9.12236	8.42468	1.621 down	0.577
Rv3813c	Rv3813c	6.74313	7.28380	1.454 up	0.577
Rv0348	Rv0348	5.98513	5.55606	1.346 down	0.578
Rv0492c	Rv0492c	5.77622	6.06145	1.218 up	0.578
sugB	Rv1237	6.42469	6.75023	1.253 up	0.578
drrB	Rv2937	7.58319	7.92614	1.268 up	0.578
gluT	Rvnt11	4.72160	0.87064	14.429 down	0.578
Rv1137c	Rv1137c	4.30458	4.02670	1.212 down	0.579
uvrC	Rv1420	6.68242	7.11843	1.352 up	0.579
rnpA	Rv3923c	8.87078	8.61734	1.192 down	0.580
Rv0488	Rv0488	3.76476	4.03431	1.205 up	0.581
lprP	Rv0962c	5.61105	6.32847	1.644 up	0.581
Rv1697	Rv1697	9.65508	9.13344	1.435 down	0.581
Rv1481	Rv1481	8.79560	9.06681	1.206 up	0.582
Rv3161c	Rv3161c	6.16603	5.77446	1.311 down	0.582
eccD2	Rv3887c	5.23578	5.59218	1.280 up	0.582
Rv0299	Rv0299	9.33502	9.84537	1.424 up	0.583
lprC	Rv1275	7.78448	7.52420	1.197 down	0.583
Rv0122	Rv0122	4.28210	4.65106	1.291 up	0.584
Rv0606	Rv0606	6.74920	7.25209	1.417 up	0.584
lipZ	Rv1834	4.77963	4.95028	1.125 up	0.584
mce3D	Rv1969	3.13083	2.54572	1.500 down	0.584
Rv3557c	Rv3557c	6.64718	6.11673	1.444 down	0.584
Rv0556	Rv0556	7.46418	7.03721	1.344 down	0.586
whiA	Rv1423	6.86733	7.30207	1.351 up	0.586
nuoA	Rv3145	8.98510	8.35969	1.542 down	0.586
fadE1	Rv0131c	5.09461	4.69249	1.321 down	0.587
Rv0499	Rv0499	5.67047	5.95471	1.217 up	0.587
trpA	Rv1613	8.56628	8.19362	1.294 down	0.587
lppD	Rv1899c	8.80131	9.19643	1.315 up	0.587
Rv1993c	Rv1993c	6.70846	6.39363	1.243 down	0.587
Rv2306B	Rv2306B	5.50950	5.16021	1.273 down	0.587
Rv2307D	Rv2307D	6.28036	5.76184	1.432 down	0.587
aprB	Rv2395B	9.35148	10.04615	1.618 up	0.587
vapB42	Rv2760c	5.25015	4.86959	1.301 down	0.587
Rv3183	Rv3183	4.84946	5.62968	1.717 up	0.587
Rv3586	Rv3586	8.34686	7.34053	2.008 down	0.587
gid	Rv3919c	8.73078	7.93139	1.740 down	0.587
PE23	Rv2328	6.25559	7.30711	2.072 up	0.588
Rv0457c	Rv0457c	4.05263	4.53466	1.396 up	0.589
cmaA2	Rv0503c	8.63164	8.10618	1.439 down	0.589
thrU	Rvnt39	-0.06247	2.89496	7.767 up	0.589
Rv0349	Rv0349	5.69794	5.08260	1.531 down	0.592
Rv3415c	Rv3415c	8.31017	8.96718	1.576 up	0.592
vapC4	Rv0595c	5.43043	4.88009	1.464 down	0.593
hadC	Rv0637	9.07717	8.67668	1.319 down	0.593
Rv1220c	Rv1220c	7.30053	6.68777	1.529 down	0.593
atpD	Rv1310	9.35396	9.80287	1.365 up	0.593
Rv1333	Rv1333	7.09667	7.84581	1.680 up	0.593
Rv1357c	Rv1357c	4.75210	4.95178	1.148 up	0.593
Rv1676	Rv1676	7.90121	7.48760	1.332 down	0.593
Rv1732c	Rv1732c	7.88388	8.40499	1.435 up	0.593
Rv1999c	Rv1999c	2.33902	3.02775	1.611 up	0.593
aroB	Rv2538c	7.51970	7.80023	1.214 up	0.593
ltp1	Rv2790c	7.97039	8.49837	1.441 up	0.593
Rv2823c	Rv2823c	4.75648	4.27632	1.394 down	0.593
Rv3046c	Rv3046c	7.97465	8.32401	1.273 up	0.593
Rv3693	Rv3693	6.72519	7.08644	1.284 up	0.593
Rv0420c	Rv0420c	7.69179	7.42900	1.199 down	0.595
Rv0455c	Rv0455c	8.43681	7.80598	1.548 down	0.595
Rv0991c	Rv0991c	6.34856	5.86119	1.401 down	0.595
Rv0145	Rv0145	8.76268	9.18647	1.341 up	0.596
far	Rv0855	5.10021	5.67518	1.489 up	0.596
PE_PGRS22	Rv1091	5.17398	4.93638	1.179 down	0.596
Rv1191	Rv1191	5.10464	5.69198	1.502 up	0.596
moeY	Rv1355c	4.39517	4.22158	1.127 down	0.596
Rv1922	Rv1922	5.04669	5.47223	1.343 up	0.596
hspX	Rv2031c	12.23504	13.22189	1.981 up	0.596
Rv2258c	Rv2258c	7.10715	7.54218	1.351 up	0.596
Rv2263	Rv2263	5.24399	5.14569	1.070 down	0.596
Rv2278	Rv2278	4.38421	4.64466	1.197 up	0.596
lepA	Rv2404c	5.66916	5.95554	1.219 up	0.596
PE_PGRS43	Rv2490c	3.05255	2.78038	1.207 down	0.596
ligA	Rv3014c	5.39480	5.27675	1.085 down	0.596
eccB4	Rv3450c	4.73245	4.31226	1.338 down	0.596
galE1	Rv3634c	7.60648	7.06968	1.450 down	0.596
lpdC	Rv0462	8.24082	8.50599	1.201 up	0.597
rpsG	Rv0683	9.48357	9.97708	1.407 up	0.597
mapA	Rv0734	7.98060	8.22110	1.181 up	0.597
ercc3	Rv0861c	6.59984	7.11941	1.433 up	0.597
Rv2951c	Rv2951c	7.69856	8.23439	1.449 up	0.597
gltS	Rv2992c	6.90631	7.25688	1.275 up	0.597
Rv0561c	Rv0561c	5.20635	5.39083	1.136 up	0.598
otsB2	Rv3372	6.51411	5.93987	1.488 down	0.598
amiD	Rv3375	5.39214	4.65737	1.664 down	0.598
vapC32	Rv1114	5.34822	5.60356	1.193 up	0.599
pheS	Rv1649	6.68519	6.39010	1.226 down	0.599
lysS	Rv3598c	6.32685	5.80591	1.434 down	0.599
Rv1190	Rv1190	4.08036	3.83218	1.187 down	0.600
frdB	Rv1553	4.89044	3.82477	2.093 down	0.601
hflX	Rv2725c	8.80094	7.86500	1.913 down	0.601
Rv3210c	Rv3210c	8.34827	7.45666	1.855 down	0.601
Rv3253c	Rv3253c	5.33888	4.80517	1.447 down	0.601
Rv1770	Rv1770	7.83507	7.43236	1.321 down	0.603
Rv2737A	Rv2737A	5.60897	6.13106	1.436 up	0.604
Rv3528c	Rv3528c	6.50542	5.84553	1.579 down	0.604
fabD2	Rv0649	4.02979	4.31752	1.220 up	0.605
Rv0725c	Rv0725c	6.73315	7.24888	1.429 up	0.605
Rv0925c	Rv0925c	6.61476	6.05277	1.476 down	0.605
Rv1218c	Rv1218c	6.87012	5.93283	1.914 down	0.605
Rv1371	Rv1371	5.00966	4.82796	1.134 down	0.605
pgk	Rv1437	8.36032	8.81554	1.370 up	0.605
tal	Rv1448c	8.26990	8.00917	1.198 down	0.605
PE22	Rv2107	2.94204	4.57707	3.105 up	0.605
Rv2251	Rv2251	5.41056	5.01337	1.316 down	0.605
hisS	Rv2580c	7.36502	7.87465	1.423 up	0.605
Rv2620c	Rv2620c	5.73254	6.06719	1.261 up	0.605
acyP	Rv2922A	4.92825	5.14306	1.160 up	0.605
Rv3085	Rv3085	5.50481	6.35303	1.800 up	0.605
Rv3207c	Rv3207c	9.37066	8.74038	1.547 down	0.605
Rv3237c	Rv3237c	7.37945	7.04814	1.258 down	0.605
PPE55	Rv3347c	6.50414	5.81798	1.609 down	0.605
ctpJ	Rv3743c	6.47278	5.45560	2.023 down	0.605
Rv3921c	Rv3921c	9.55318	9.23836	1.243 down	0.605
aspT	Rvnt12	5.16407	3.81600	2.545 down	0.605
argS	Rv1292	6.18611	6.50474	1.247 up	0.606
pknF	Rv1746	5.91447	6.30017	1.306 up	0.606
pfkB	Rv2029c	9.09870	11.15740	4.166 up	0.606
pitB	Rv2281	4.57773	5.14680	1.483 up	0.606
nagA	Rv3332	6.92840	6.48986	1.355 down	0.606
Rv3405c	Rv3405c	5.86918	5.39266	1.391 down	0.606
hsaB	Rv3567c	6.96239	6.23655	1.653 down	0.606
PE_PGRS62	Rv3812	6.43675	5.80243	1.552 down	0.606
Rv0530A	Rv0530A	8.00380	8.60702	1.519 up	0.607
pncB2	Rv0573c	4.46092	4.09924	1.284 down	0.607
pepC	Rv0800	5.19883	5.43608	1.178 up	0.607
Rv1571	Rv1571	5.26731	5.79069	1.437 up	0.607
hisA	Rv1603	7.61659	8.23723	1.537 up	0.607
Rv3087	Rv3087	6.01006	6.56010	1.464 up	0.607
guaB2	Rv3411c	9.13250	8.40803	1.652 down	0.607
lpqF	Rv3593	8.35793	7.78149	1.491 down	0.607
Rv0374c	Rv0374c	2.44517	3.01702	1.486 up	0.608
hbhA	Rv0475	9.32743	9.14745	1.132 down	0.608
vapC3	Rv0549c	5.54567	6.09539	1.463 up	0.608
purL	Rv0803	6.76023	7.00500	1.184 up	0.608
lpqV	Rv1064c	3.55228	2.83953	1.638 down	0.608
Rv1065	Rv1065	7.67796	7.99389	1.244 up	0.608
Rv1990c	Rv1990c	6.80998	7.41181	1.517 up	0.608
cobG	Rv2064	5.93287	6.24974	1.245 up	0.608
PE_PGRS41	Rv2396	8.21389	8.59244	1.300 up	0.608
Rv2695	Rv2695	5.12926	5.40809	1.213 up	0.608
ugpE	Rv2834c	3.86102	4.36612	1.419 up	0.608
Rv3070	Rv3070	4.99718	4.65406	1.268 down	0.608
Rv3197	Rv3197	8.91064	8.34119	1.483 down	0.608
Rv3406	Rv3406	4.17274	3.87734	1.227 down	0.608
Rv3271c	Rv3271c	8.41588	8.11069	1.235 down	0.609
Rv1870c	Rv1870c	9.26139	9.67306	1.330 up	0.610
Rv2172c	Rv2172c	8.76379	9.12814	1.287 up	0.610
Rv2811	Rv2811	2.42753	3.49467	2.095 up	0.610
Rv3182	Rv3182	6.57142	5.99069	1.495 down	0.610
Rv1496	Rv1496	5.87016	5.60024	1.205 down	0.611
Rv1728c	Rv1728c	6.86281	6.50603	1.280 down	0.611
lipM	Rv2284	5.49135	5.87567	1.305 up	0.611
dnaZX	Rv3721c	6.67474	6.89330	1.163 up	0.611
Rv0474	Rv0474	7.74864	7.58909	1.116 down	0.613
Rv0894	Rv0894	4.72983	4.43508	1.226 down	0.613
Rv1692	Rv1692	6.02689	6.32244	1.227 up	0.613
Rv3355c	Rv3355c	6.60112	6.16386	1.354 down	0.613
Rv3225c	Rv3225c	7.41005	6.82743	1.497 down	0.614
Rv0979c	Rv0979c	1.84744	-0.58960	5.415 down	0.615
Rv3594	Rv3594	6.88003	6.23831	1.560 down	0.615
Rv2771c	Rv2771c	6.85346	6.66811	1.137 down	0.616
ligB	Rv3062	5.76181	5.56978	1.142 down	0.616
cyp125	Rv3545c	5.95389	5.43003	1.437 down	0.616
Rv0008c	Rv0008c	5.44018	5.60839	1.123 up	0.617
fadB	Rv0860	9.19568	9.44935	1.192 up	0.617
Rv1048c	Rv1048c	4.27159	3.64126	1.547 down	0.617
Rv1119c	Rv1119c	5.66055	5.93310	1.207 up	0.617
Rv2663	Rv2663	5.93130	5.39940	1.445 down	0.617
Rv3072c	Rv3072c	4.96167	5.37488	1.331 up	0.617
Rv3268	Rv3268	8.84618	7.72655	2.172 down	0.617
Rv0679c	Rv0679c	7.35722	7.02585	1.258 down	0.618
adoK	Rv2202c	9.10346	9.22180	1.085 up	0.618
hycD	Rv0084	5.91102	7.83862	3.804 up	0.619
Rv0882	Rv0882	6.89285	6.27501	1.534 down	0.619
mce4C	Rv3497c	7.91714	7.03688	1.840 down	0.619
sodA	Rv3846	7.53428	7.12545	1.327 down	0.619
leuX	Rvnt17	0.69842	3.87533	9.043 up	0.619
pntAa	Rv0155	5.93150	6.32652	1.314 up	0.620
Rv0579	Rv0579	7.29939	7.48373	1.136 up	0.620
Rv2256c	Rv2256c	9.75763	9.58032	1.130 down	0.620
Rv2563	Rv2563	6.17646	6.37878	1.150 up	0.620
Rv0361	Rv0361	7.22828	6.82717	1.320 down	0.621
Rv2568c	Rv2568c	6.44119	6.13582	1.235 down	0.621
Rv2311	Rv2311	4.48317	4.01843	1.380 down	0.622
aceAa	Rv1915	7.19697	7.54663	1.274 up	0.623
Rv0144	Rv0144	8.44021	8.09339	1.271 down	0.624
Rv0774c	Rv0774c	6.13678	6.57801	1.357 up	0.625
vapB12	Rv1721c	5.36084	4.73317	1.545 down	0.625
Rv3352c	Rv3352c	3.65641	2.70498	1.933 down	0.625
tcrY	Rv3764c	6.99889	6.66951	1.256 down	0.625
Rv1879	Rv1879	7.00001	7.17712	1.130 up	0.626
Rv2141c	Rv2141c	5.73052	5.66526	1.046 down	0.626
mobA	Rv2453c	7.00717	7.43545	1.345 up	0.626
Rv3040c	Rv3040c	5.92414	6.11817	1.143 up	0.626
Rv3208	Rv3208	8.11028	7.41839	1.615 down	0.626
Rv3684	Rv3684	8.02212	8.19754	1.129 up	0.626
hycP	Rv0085	5.82824	7.50477	3.196 up	0.628
Rv0143c	Rv0143c	6.36437	6.66797	1.234 up	0.628
tam	Rv0294	5.26318	4.96010	1.233 down	0.628
pknD	Rv0931c	9.83458	10.29138	1.372 up	0.628
mmpL13b	Rv1146	4.63400	4.25566	1.299 down	0.628
Rv1159A	Rv1159A	7.29879	6.94279	1.279 down	0.628
fadD6	Rv1206	6.31395	6.44587	1.095 up	0.628
coaE	Rv1631	9.13204	8.71798	1.332 down	0.628
Rv1828	Rv1828	9.18255	9.36395	1.133 up	0.628
Rv1920	Rv1920	5.52253	4.96532	1.471 down	0.628
lppG	Rv1946c	5.98497	5.67295	1.241 down	0.628
cmtR	Rv1994c	5.57381	4.95382	1.536 down	0.628
Rv2039c	Rv2039c	3.92697	4.57335	1.565 up	0.628
lppO	Rv2290	6.76399	6.28723	1.391 down	0.628
uspA	Rv2316	2.79684	2.49853	1.229 down	0.628
dhaA	Rv2579	5.75782	5.45936	1.229 down	0.628
Rv2617c	Rv2617c	6.17961	5.96608	1.159 down	0.628
Rv2624c	Rv2624c	8.38926	9.79513	2.649 up	0.628
echA15	Rv2679	6.19957	6.45634	1.194 up	0.628
Rv2704	Rv2704	7.66387	8.07533	1.330 up	0.628
ugpB	Rv2833c	3.84266	4.18885	1.271 up	0.628
phoY1	Rv3301c	7.19191	7.86954	1.599 up	0.628
groES	Rv3418c	11.28169	10.03243	2.377 down	0.628
PPE65	Rv3621c	3.18436	3.33262	1.108 up	0.628
Rv0110	Rv0110	5.08172	5.34883	1.203 up	0.630
glpQ2	Rv0317c	7.05003	7.30200	1.190 up	0.630
ansP2	Rv0346c	7.97032	7.50554	1.380 down	0.630
Rv0633c	Rv0633c	6.48783	6.13113	1.280 down	0.630
lipG	Rv0646c	7.51145	7.73224	1.165 up	0.630
rpfA	Rv0867c	7.50108	8.12716	1.543 up	0.630
Rv1152	Rv1152	7.04746	7.32225	1.209 up	0.630
Rv1209	Rv1209	7.14344	7.49146	1.272 up	0.630
furA	Rv1909c	5.95495	6.45824	1.417 up	0.630
mce3R	Rv1963c	5.04278	4.62781	1.333 down	0.630
ctaC	Rv2200c	9.08287	9.69749	1.531 up	0.630
Rv2310	Rv2310	2.18081	2.67994	1.413 up	0.630
plcB	Rv2350c	6.66062	6.02642	1.552 down	0.630
Rv2654c	Rv2654c	0.61211	-2.20495	7.047 down	0.630
Rv2817c	Rv2817c	7.34895	6.97849	1.292 down	0.630
Rv3300c	Rv3300c	6.14429	6.64813	1.417 up	0.630
cmaA1	Rv3392c	6.43613	5.87063	1.479 down	0.630
glyU	Rvnt04	2.87656	0.04879	7.099 down	0.630
hycQ	Rv0086	6.16466	7.47373	2.477 up	0.631
fadD4	Rv0214	4.73858	4.96286	1.168 up	0.631
php	Rv0230c	6.08630	5.41003	1.597 down	0.631
pks16	Rv1013	7.33609	6.85743	1.393 down	0.631
esxK	Rv1197	10.63270	9.99555	1.555 down	0.631
Rv1765A	Rv1765A	7.54009	8.09099	1.464 up	0.631
Rv2180c	Rv2180c	4.41740	4.23379	1.135 down	0.631
kasA	Rv2245	11.14543	11.39267	1.186 up	0.631
mbtB	Rv2383c	4.03686	4.28886	1.190 up	0.631
aglA	Rv2471	6.74593	7.29874	1.466 up	0.631
Rv2842c	Rv2842c	8.59199	8.36339	1.171 down	0.631
Rv2952	Rv2952	7.39848	7.80254	1.323 up	0.631
Rv3083	Rv3083	6.56857	7.33015	1.695 up	0.631
nuoD	Rv3148	9.27952	8.52678	1.684 down	0.631
phyA	Rv3397c	4.12392	3.48010	1.562 down	0.631
Rv3474	Rv3474	4.17846	4.58673	1.327 up	0.631
Rv3538	Rv3538	5.32758	4.74973	1.492 down	0.631
Rv3802c	Rv3802c	7.97930	8.18901	1.156 up	0.631
pheU	Rvnt13	3.06848	4.02848	1.945 up	0.631
ldtA	Rv0116c	6.56548	6.41171	1.112 down	0.632
Rv0428c	Rv0428c	5.24508	5.50238	1.195 up	0.632
adk	Rv0733	8.50528	8.10830	1.316 down	0.632
cyp123	Rv0766c	4.24532	3.82656	1.336 down	0.632
cspB	Rv0871	8.29657	8.67576	1.300 up	0.632
mazF3	Rv1102c	9.04222	8.38005	1.582 down	0.632
zwf2	Rv1447c	7.98131	7.67978	1.232 down	0.632
Rv2179c	Rv2179c	3.99144	3.68456	1.237 down	0.632
Rv2466c	Rv2466c	5.40682	4.61584	1.730 down	0.632
Rv2509	Rv2509	7.17863	7.42944	1.189 up	0.632
Rv2631	Rv2631	7.49399	8.00284	1.422 up	0.632
Rv2961	Rv2961	3.62351	3.99231	1.291 up	0.632
Rv3076	Rv3076	4.94034	4.55782	1.303 down	0.632
cyp141	Rv3121	7.33508	6.56045	1.710 down	0.632
Rv3525c	Rv3525c	5.80513	5.13008	1.596 down	0.632
Rv3678c	Rv3678c	8.03907	8.40004	1.284 up	0.632
Rv3888c	Rv3888c	6.16563	6.40052	1.176 up	0.632
Rv0914c	Rv0914c	6.69169	6.34680	1.270 down	0.633
murF	Rv2157c	7.92435	7.64201	1.216 down	0.633
Rv2880c	Rv2880c	6.83304	7.16516	1.258 up	0.633
Rv1757c	Rv1757c	4.47434	4.86289	1.309 up	0.634
Rv2651c	Rv2651c	6.25604	5.73203	1.437 down	0.634
Rv0744c	Rv0744c	5.32491	5.65634	1.258 up	0.635
fadA	Rv0859	8.69672	8.93152	1.176 up	0.635
gshA	Rv3704c	7.18391	7.44843	1.201 up	0.635
moaE2	Rv0866	7.44134	7.86774	1.343 up	0.637
fadE9	Rv0752c	5.78632	6.15487	1.291 up	0.638
Rv2133c	Rv2133c	7.34463	7.49642	1.110 up	0.638
murD	Rv2155c	8.09854	7.97115	1.092 down	0.638
fadE35	Rv3797	6.06773	6.38848	1.248 up	0.638
mycP2	Rv3886c	6.12066	6.38521	1.201 up	0.638
aldA	Rv0768	4.36055	4.10277	1.195 down	0.639
ephD	Rv2214c	7.34682	7.72810	1.302 up	0.639
Rv2716	Rv2716	7.37976	7.07680	1.233 down	0.639
Rv3689	Rv3689	7.38056	7.17460	1.153 down	0.639
glnA3	Rv1878	5.09131	5.28690	1.145 up	0.640
Rv2073c	Rv2073c	4.23520	4.47776	1.183 up	0.640
PE_PGRS40	Rv2371	5.47506	5.24283	1.174 down	0.640
hddA	Rv0115	4.90818	4.21727	1.614 down	0.641
Rv0213c	Rv0213c	5.63008	5.97063	1.266 up	0.641
vapB24	Rv0239	9.52585	9.27445	1.190 down	0.641
Rv0397	Rv0397	3.38273	2.80894	1.488 down	0.641
Rv0502	Rv0502	9.51572	9.26702	1.188 down	0.641
Rv0927c	Rv0927c	5.01847	4.65594	1.285 down	0.641
Rv1106c	Rv1106c	7.11267	7.39190	1.213 up	0.641
narG	Rv1161	9.52302	9.35212	1.125 down	0.641
Rv1276c	Rv1276c	5.05955	5.41697	1.281 up	0.641
rpe	Rv1408	7.55457	7.87464	1.248 up	0.641
cmk	Rv1712	7.32988	6.98980	1.265 down	0.641
Rv1716	Rv1716	5.71746	5.28596	1.348 down	0.641
Rv1954c	Rv1954c	7.41693	7.87102	1.369 up	0.641
erm	Rv1988	7.84917	7.03893	1.753 down	0.641
Rv2044c	Rv2044c	4.44303	4.77936	1.262 up	0.641
drrC	Rv2938	7.71731	8.04142	1.251 up	0.641
lipR	Rv3084	5.96988	6.67114	1.625 up	0.641
sapM	Rv3310	7.22980	6.79038	1.356 down	0.641
sigD	Rv3414c	10.46158	9.72562	1.665 down	0.641
Rv3552	Rv3552	5.85851	5.34658	1.425 down	0.641
PE_PGRS12	Rv0832	5.73443	6.12219	1.308 up	0.642
Rv2118c	Rv2118c	5.61575	5.88990	1.209 up	0.642
mbtF	Rv2379c	5.26163	5.63841	1.298 up	0.642
gpgP	Rv2419c	6.69385	6.96702	1.208 up	0.642
Rv2531c	Rv2531c	7.18494	6.89686	1.221 down	0.642
hsdM	Rv2756c	5.59865	5.23595	1.285 down	0.642
fixB	Rv3028c	8.76844	8.59034	1.131 down	0.642
nuoB	Rv3146	9.00622	8.50429	1.416 down	0.642
argV	Rvnt18	2.89312	-0.01696	7.516 down	0.642
rodA	Rv0017c	7.23558	7.01257	1.167 down	0.643
Rv0741	Rv0741	7.81905	7.93023	1.080 up	0.643
bcpB	Rv1608c	6.65965	7.04773	1.308 up	0.643
hisE	Rv2122c	1.95331	0.57626	2.597 down	0.643
Rv3433c	Rv3433c	5.74308	5.35394	1.309 down	0.643
folB	Rv3607c	8.66941	8.02330	1.564 down	0.643
alaV	Rvnt15	7.47895	6.82643	1.571 down	0.643
trpE	Rv1609	7.28764	7.52915	1.182 up	0.644
Rv1866	Rv1866	4.29202	4.48963	1.146 up	0.644
ppsE	Rv2935	8.15807	8.50669	1.273 up	0.644
Rv2997	Rv2997	5.06039	5.51227	1.367 up	0.644
hsdS	Rv2761c	6.41197	6.15746	1.192 down	0.645
Rv3675	Rv3675	7.11278	6.30357	1.752 down	0.645
Rv0188	Rv0188	7.84935	8.23052	1.302 up	0.646
Rv0298	Rv0298	9.55405	9.09521	1.374 down	0.646
Rv0762c	Rv0762c	3.57199	3.25807	1.243 down	0.646
Rv1337	Rv1337	8.12636	8.31940	1.143 up	0.646
Rv1395	Rv1395	5.43177	6.02486	1.508 up	0.646
pafA	Rv2097c	8.58326	8.16275	1.338 down	0.646
Rv1735c	Rv1735c	6.51921	7.87713	2.563 up	0.647
arsB1	Rv2685	6.79473	7.01710	1.166 up	0.647
Rv3822	Rv3822	6.60531	6.36525	1.181 down	0.647
Rv3784	Rv3784	6.24326	5.93511	1.238 down	0.648
Rv1279	Rv1279	7.24320	6.58805	1.574 down	0.649
Rv1674c	Rv1674c	3.59576	4.13534	1.453 up	0.649
ctpC	Rv3270	8.58275	8.21353	1.291 down	0.649
moaX	Rv3323c	8.17907	7.56355	1.532 down	0.649
lprM	Rv1970	3.59717	3.26319	1.260 down	0.650
Rv2508c	Rv2508c	5.97959	6.21067	1.173 up	0.650
vapC39	Rv2530c	6.56919	7.17243	1.519 up	0.650
aroF	Rv2540c	8.08303	8.39733	1.243 up	0.650
Rv3228	Rv3228	8.73813	8.30203	1.352 down	0.650
Rv3238c	Rv3238c	6.50592	6.26478	1.181 down	0.650
Rv0328	Rv0328	6.35915	6.19942	1.117 down	0.651
Rv0569	Rv0569	9.83902	9.27290	1.480 down	0.652
Rv3817	Rv3817	4.83143	5.07618	1.184 up	0.652
Rv0874c	Rv0874c	6.39777	6.70962	1.241 up	0.653
Rv0964c	Rv0964c	4.97497	4.71746	1.195 down	0.653
omt	Rv1153c	6.92316	7.19088	1.203 up	0.653
mutT2	Rv1160	5.30686	4.84995	1.372 down	0.653
fadD21	Rv1185c	7.99686	8.11506	1.085 up	0.653
Rv1375	Rv1375	6.75862	6.34261	1.334 down	0.653
PE24	Rv2408	5.60215	5.34344	1.196 down	0.653
secD	Rv2587c	8.35127	8.50207	1.110 up	0.653
Rv3041c	Rv3041c	6.39617	6.66102	1.201 up	0.653
moeB1	Rv3206c	8.69773	8.14930	1.462 down	0.653
whiB1	Rv3219	11.95353	12.29783	1.269 up	0.653
arsB2	Rv3578	6.57599	5.84738	1.657 down	0.653
proB	Rv2439c	6.67851	7.22301	1.458 up	0.654
Rv3162c	Rv3162c	5.17324	4.86670	1.236 down	0.654
Rv0067c	Rv0067c	4.42666	4.91093	1.398 up	0.655
def	Rv0429c	5.16770	4.89268	1.210 down	0.655
Rv0458	Rv0458	7.43283	7.14932	1.217 down	0.655
Rv0802c	Rv0802c	5.33543	5.69903	1.286 up	0.655
Rv0843	Rv0843	4.28536	4.54172	1.194 up	0.655
Rv1019	Rv1019	7.12494	7.27181	1.107 up	0.655
Rv1100	Rv1100	7.15325	7.42949	1.211 up	0.655
Rv1227c	Rv1227c	5.88166	6.32796	1.362 up	0.655
rsfA	Rv1365c	6.00770	5.28734	1.647 down	0.655
Rv1424c	Rv1424c	5.97831	6.30254	1.251 up	0.655
plsB1	Rv1551	4.07880	3.85662	1.166 down	0.655
trpB	Rv1612	8.27806	7.84316	1.351 down	0.655
Rv1805c	Rv1805c	8.63713	7.47068	2.244 down	0.655
Rv1892	Rv1892	7.27278	7.77651	1.417 up	0.655
lipJ	Rv1900c	6.77103	6.60482	1.122 down	0.655
lppI	Rv2046	5.96644	6.22958	1.200 up	0.655
lppN	Rv2270	2.78282	3.16219	1.300 up	0.655
Rv2337c	Rv2337c	5.87962	5.44356	1.352 down	0.655
cfp2	Rv2376c	7.61711	7.92554	1.238 up	0.655
Rv2435c	Rv2435c	5.04374	5.24825	1.152 up	0.655
bkdC	Rv2495c	8.12218	8.57090	1.364 up	0.655
ugpA	Rv2835c	4.53197	4.96052	1.345 up	0.655
efpA	Rv2846c	10.07165	10.45322	1.302 up	0.655
vapC43	Rv2872	6.12098	5.78149	1.265 down	0.655
smc	Rv2922c	6.07276	6.33334	1.197 up	0.655
icd1	Rv3339c	8.00138	7.14068	1.815 down	0.655
fdxB	Rv3554	5.65051	5.00533	1.563 down	0.655
Rv0081	Rv0081	6.63529	8.78594	4.440 up	0.656
Rv1950c	Rv1950c	5.42510	4.78639	1.556 down	0.656
Rv3605c	Rv3605c	7.61620	6.97794	1.556 down	0.656
Rv0303	Rv0303	6.38587	6.16721	1.163 down	0.657
rpsN1	Rv0717	8.88174	8.59367	1.221 down	0.657
Rv1036c	Rv1036c	3.08366	2.75866	1.252 down	0.657
ppdK	Rv1127c	6.58604	6.92693	1.266 up	0.657
gpgS	Rv1208	6.80550	7.04018	1.176 up	0.657
thrA	Rv1294	7.64603	8.01105	1.287 up	0.657
Rv1374c	Rv1374c	6.13675	5.46011	1.598 down	0.657
Rv1567c	Rv1567c	5.92841	5.52525	1.322 down	0.657
mce3F	Rv1971	3.88967	3.38234	1.421 down	0.657
cobM	Rv2071c	4.72271	4.47189	1.189 down	0.657
Rv2468c	Rv2468c	8.04437	8.39355	1.273 up	0.657
plsC	Rv2483c	7.57900	7.28287	1.227 down	0.657
Rv2507	Rv2507	7.34568	7.61284	1.203 up	0.657
fadA5	Rv3546	4.87226	4.62445	1.187 down	0.657
Rv3548c	Rv3548c	6.47935	6.02641	1.368 down	0.657
folK	Rv3606c	8.02641	7.42660	1.515 down	0.657
Rv0083	Rv0083	5.55515	7.37582	3.532 up	0.659
lipC	Rv0220	8.97368	8.67700	1.228 down	0.659
Rv0433	Rv0433	7.83951	7.52386	1.244 down	0.659
purQ	Rv0788	6.95646	7.20042	1.184 up	0.659
serC	Rv0884c	6.65543	6.88618	1.173 up	0.659
Rv1419	Rv1419	7.29546	7.72655	1.348 up	0.659
tpi	Rv1438	8.52916	8.93979	1.329 up	0.659
Rv2417c	Rv2417c	7.02413	7.33928	1.244 up	0.659
nadE	Rv2438c	7.13399	7.70853	1.489 up	0.659
pgsA1	Rv2612c	6.79361	7.14529	1.276 up	0.659
Rv3195	Rv3195	5.48227	5.02083	1.376 down	0.659
Rv3677c	Rv3677c	7.55998	7.94610	1.306 up	0.659
Rv3749c	Rv3749c	5.67190	5.99077	1.247 up	0.659
Rv0965c	Rv0965c	6.01134	6.38346	1.294 up	0.660
Rv1628c	Rv1628c	7.75248	7.67612	1.054 down	0.661
Rv1769	Rv1769	7.58277	7.15110	1.348 down	0.661
vapB30	Rv0623	6.58538	6.22000	1.288 down	0.663
oppC	Rv1282c	6.01295	5.75747	1.193 down	0.663
cobL	Rv2072c	4.77639	4.55991	1.161 down	0.663
Rv1360	Rv1360	7.74032	7.40093	1.265 down	0.665
lpqK	Rv0399c	5.98170	6.26097	1.213 up	0.666
Rv1637c	Rv1637c	7.39241	7.57538	1.135 up	0.666
lysX	Rv1640c	5.51201	5.57351	1.043 up	0.666
higB	Rv1955	5.46625	5.73055	1.201 up	0.668
PPE39	Rv2353c	8.47719	7.82820	1.568 down	0.668
PE26	Rv2519	7.10965	7.24111	1.095 up	0.668
metA	Rv3341	7.58378	7.39054	1.143 down	0.668
Rv3730c	Rv3730c	5.20632	5.00749	1.147 down	0.668
Rv0077c	Rv0077c	3.99875	4.18026	1.134 up	0.669
fusA1	Rv0684	10.20960	10.50244	1.225 up	0.669
Rv0789c	Rv0789c	6.26044	6.46997	1.156 up	0.669
Rv0954	Rv0954	8.84229	9.14089	1.229 up	0.669
lprA	Rv1270c	6.43350	6.01192	1.339 down	0.669
Rv1463	Rv1463	8.02876	8.14586	1.084 up	0.669
Rv1739c	Rv1739c	8.83527	9.74285	1.875 up	0.669
Rv2203	Rv2203	9.45075	9.61530	1.120 up	0.669
Rv2630	Rv2630	7.42986	8.68268	2.383 up	0.669
glyA2	Rv0070c	5.64576	5.38786	1.195 down	0.670
mprA	Rv0981	7.39414	7.03262	1.284 down	0.670
fadE15	Rv1467c	5.51110	5.82850	1.246 up	0.670
Rv1523	Rv1523	5.36624	5.13948	1.170 down	0.670
Rv1893	Rv1893	7.76131	8.07557	1.243 up	0.670
Rv3439c	Rv3439c	6.94879	6.26608	1.605 down	0.670
Rv1572c	Rv1572c	4.11801	3.46918	1.567 down	0.671
argD	Rv1655	6.20893	5.50330	1.630 down	0.671
eccA5	Rv1798	8.53778	8.21991	1.246 down	0.671
Rv1947	Rv1947	5.42557	5.77685	1.275 up	0.671
Rv2206	Rv2206	7.17392	7.38207	1.155 up	0.671
Rv0082	Rv0082	6.76111	8.53902	3.429 up	0.672
lipX	Rv1169c	5.29166	5.69130	1.319 up	0.672
hupB	Rv2986c	11.34023	10.82565	1.428 down	0.672
nuoF	Rv3150	9.21500	8.61336	1.517 down	0.673
PE9	Rv1088	1.47602	1.88372	1.326 up	0.674
lprE	Rv1252c	6.31063	5.87464	1.352 down	0.674
lspA	Rv1539	7.50780	7.98833	1.395 up	0.674
Rv2342	Rv2342	6.96936	6.79043	1.132 down	0.674
Rv2700	Rv2700	6.07326	6.35243	1.213 up	0.674
Rv2877c	Rv2877c	7.22045	7.59788	1.299 up	0.674
Rv0176	Rv0176	8.96171	8.59061	1.293 down	0.676
scpA	Rv1709	7.55912	7.05956	1.413 down	0.677
narK2	Rv1737c	9.65582	10.39420	1.668 up	0.677
vapB7	Rv0662c	3.44911	3.90593	1.372 up	0.679
adhB	Rv0761c	7.25670	6.92506	1.258 down	0.679
moaC2	Rv0864	9.05416	9.35281	1.229 up	0.679
Rv1314c	Rv1314c	5.85337	5.61472	1.179 down	0.679
Rv1875	Rv1875	6.25062	6.44617	1.145 up	0.679
Rv2288	Rv2288	5.61002	5.10850	1.415 down	0.679
Rv2541	Rv2541	2.94009	2.65532	1.218 down	0.679
Rv2706c	Rv2706c	7.75570	6.87211	1.844 down	0.679
PE_PGRS48	Rv2853	4.85085	4.94367	1.066 up	0.679
lipN	Rv2970c	7.52275	7.43196	1.064 down	0.679
fadE28	Rv3544c	6.31877	5.89499	1.341 down	0.679
Rv3658c	Rv3658c	5.17976	5.60044	1.338 up	0.679
Rv3770c	Rv3770c	5.73185	5.48625	1.185 down	0.679
Rv1046c	Rv1046c	9.11419	8.39680	1.644 down	0.680
Rv0191	Rv0191	6.80298	7.17929	1.298 up	0.682
Rv1136	Rv1136	2.55590	2.97322	1.335 up	0.682
Rv1251c	Rv1251c	5.47971	4.86977	1.526 down	0.682
Rv1428c	Rv1428c	6.30501	5.85122	1.369 down	0.682
Rv2407	Rv2407	3.24984	3.04042	1.156 down	0.682
Rv2683	Rv2683	6.31025	6.04235	1.204 down	0.682
Rv3050c	Rv3050c	9.39659	9.71321	1.245 up	0.682
rsbW	Rv3287c	7.36070	6.99912	1.284 down	0.682
pcnA	Rv3907c	5.91938	6.26958	1.274 up	0.682
leuU	Rvnt22	2.46169	2.25106	1.157 down	0.682
Rv0039c	Rv0039c	7.08780	7.43991	1.276 up	0.684
rpsF	Rv0053	7.95841	7.33079	1.545 down	0.684
clpB	Rv0384c	6.61202	6.14244	1.384 down	0.684
tcrA	Rv0602c	2.19919	2.37091	1.126 up	0.684
Rv0625c	Rv0625c	5.63315	5.80954	1.130 up	0.684
pstA1	Rv0930	8.32160	8.77454	1.368 up	0.684
Rv1043c	Rv1043c	6.54349	5.91210	1.549 down	0.684
celA2a	Rv1089A	-0.20996	1.96308	4.509 up	0.684
Rv1140	Rv1140	7.46344	7.79303	1.256 up	0.684
sugA	Rv1236	5.72814	6.10771	1.300 up	0.684
vapC33	Rv1242	6.76645	7.03135	1.201 up	0.684
glgE	Rv1327c	7.32227	7.68921	1.289 up	0.684
mbtN	Rv1346	6.29297	6.40919	1.083 up	0.684
Rv2182c	Rv2182c	8.81424	9.04232	1.171 up	0.684
Rv2574	Rv2574	6.55584	6.72857	1.127 up	0.684
TB31.7	Rv2623	10.27131	11.23246	1.946 up	0.684
Rv2633c	Rv2633c	7.19091	6.20889	1.975 down	0.684
Rv2851c	Rv2851c	7.72020	7.93936	1.164 up	0.684
tesA	Rv2928	6.34007	5.74417	1.511 down	0.684
fadD26	Rv2930	8.59848	8.99432	1.315 up	0.684
Rv3120	Rv3120	7.81109	7.28569	1.439 down	0.684
Rv3175	Rv3175	5.19410	4.73167	1.377 down	0.684
Rv3395c	Rv3395c	5.14866	4.62328	1.439 down	0.684
[truncated: 2,070 more rows]
