# Supplementary material for: Whole-Transcriptome and -Genome Analysis of Extensively Drug-Resistant Mycobacterium tuberculosis Clinical Isolates Identifies Downregulation of ethA as a Mechanism of Ethionamide Resistance
Source: Antimicrob Agents Chemother. 2017 Nov 22;61(12):e01461-17. doi: 10.1128/AAC.01461-17 (PMC5700317; doi:10.1128/AAC.01461-17)
Supplement: Supplemental material [file AAC.01461-17_zac012176746s2.xlsx]

## Sheet: Sheet1
Table S2: Genes up/downregulated greater than 7-fold
Gene name	Rv number	TKK-01-0025	TKK-01-0033	TKK-01-0040
leuX	Rvnt17	up	up	up
fabG1	Rv1483	up	up	up
inhA	Rv1484	up	up	up
mazF5	Rv1942c	down	down	down
mazE5	Rv1943c	down	down	down
thrU	Rvnt39	up	up	up
ethA	Rv3854c	down	down	down
Rv1941	Rv1941	down	down
asnT	Rvnt25	down	down
argV	Rvnt18	down		down
argW	Rvnt28		up	up
cysU	Rvnt33		up	up
serT	Rvnt44		up	up
leuT	Rvnt03	down
glyU	Rvnt04	down
Rv0796	Rv0796	up
gluT	Rvnt11	down
Rv1369c	Rv1369c	up
Rv1756c	Rv1756c	up
Rv1764	Rv1764	up
Rv2106	Rv2106	up
Rv2355	Rv2355	up
Rv2479c	Rv2479c	up
valT	Rvnt31	down
Rv2654c	Rv2654c	up
Rv2814c	Rv2814c	up
Rv3185	Rv3185	up
Rv3326	Rv3326	up
Rv3380c	Rv3380c	up
Rv3475	Rv3475	up
serV	Rvnt41		up
Rv1583c	Rv1583c			up
