# Supplementary material for: Whole-Transcriptome and -Genome Analysis of Extensively Drug-Resistant Mycobacterium tuberculosis Clinical Isolates Identifies Downregulation of ethA as a Mechanism of Ethionamide Resistance
Source: Antimicrob Agents Chemother. 2017 Nov 22;61(12):e01461-17. doi: 10.1128/AAC.01461-17 (PMC5700317; doi:10.1128/AAC.01461-17)
Supplement: Supplemental material [file AAC.01461-17_zac012176746s3.xlsx]

## Sheet: Sheet1
Table S3. Details for strains selected for qRT-PCR
					Patient details		Mutations
Strain	DST	Spoligo	Sputum collection date (dd/mm/yyyy)	Site of collection	Age	Sex	ethA promoter	inhA promoter	ethA intragenic	ethR intragenic
CDC 1551	DS		N/A	N/A	N/A	N/A
TKK-01-0084	DS	KZN	23/01/2008	Prince Msheyeni	35	M
TKK-01-0062	PXDR	BEIJING	12/01/2010	Ngwelezane	18	F		g-17t	A381P
TKK-01-0048	MDR	KZN	26/01/2009	Hlabisa	29	F	t-11c	t-8a
TKK-01-0033	XDR	KZN	5/05/2008	Greytown	27	M	t-11c	t-8a
TKK-01-0025	XDR	KZN	27/03/2008	Ladysmith	35	F	t-11c	t-8a
TKK-01-0040	XDR	KZN	31/07/2008	Madadeni	32	F	t-11c	t-8a
TKK-01-0001	MDR	KZN	16/01/2008	Prince Msheyeni	28	F	t-11c
