# Supplementary material for: Whole-Transcriptome and -Genome Analysis of Extensively Drug-Resistant Mycobacterium tuberculosis Clinical Isolates Identifies Downregulation of ethA as a Mechanism of Ethionamide Resistance
Source: Antimicrob Agents Chemother. 2017 Nov 22;61(12):e01461-17. doi: 10.1128/AAC.01461-17 (PMC5700317; doi:10.1128/AAC.01461-17)
Supplement: Supplemental material [file AAC.01461-17_zac012176746s4.xlsx]

## Sheet: Sheet1
Table S4: Global Distribution of mutations spanning the ethA-ethR intergenic region
EthA promoter mutations	Position relative to ethA	# times mutation gained over phylogenetic tree	# strains with mutation	Lineage distribution of strains (# strains)	UN geographical region for these strains (# strains)	Country (# strains)	List of strains containing this mutation
4327658:A->G	-7	32	212	LIN-2 (211), LIN-4 (1)	Eastern_Europe (205), Western_Asia (1), Northern_Europe (2), Southern_Asia (4)	Russia (205), Azerbaijan (1), Sweden (2), Iran (4)	ERR067576,ERR067578,ERR067581,ERR067583,ERR067587,ERR067592,ERR067611,ERR067613,ERR067618,ERR067619,ERR067620,ERR067621,ERR067622,ERR067623,ERR067627,ERR067630,ERR067635,ERR067643,ERR067649,ERR067650,ERR067651,ERR067652,ERR067653,ERR067654,ERR067656,ERR067660,ERR067662,ERR067673,ERR067687,ERR067695,ERR067698,ERR067704,ERR067709,ERR067710,ERR067711,ERR067717,ERR067718,ERR067720,ERR067721,ERR067739…
4327662:T->C	-11	1	139	LIN-4 (139)	Southern_Africa (139)	South Africa (139)	PRJNA183515,PRJNA183521,PRJNA190927,PRJNA190928,PRJNA190930,PRJNA190931,PRJNA190932,PRJNA190947,PRJNA190948,PRJNA190950,PRJNA190952,PRJNA190953,PRJNA190954,PRJNA190955,PRJNA190964,PRJNA190965,PRJNA190967,PRJNA190968,PRJNA190971,PRJNA190972,PRJNA190973,PRJNA190974,PRJNA190975,PRJNA190977,PRJNA190980,PRJNA190981,PRJNA190982,PRJNA190983,PRJNA190984,PRJNA190989,PRJNA191000,PRJNA198103,PRJNA198106,PRJ…
4327662:T->G	-11	1	1	LIN-2 (1)	Southern_Asia (1)	Iran (1)	PRJNA237417
4327675:T->A	-24	1	1	LIN-2 (1)	Eastern_Asia (1)	China (1)	SRR671857
4327679:G->T	-28	1	4	LIN-2 (4)	Eastern_Asia (4)	South Korea (4)	PRJNA219757,PRJNA219765,PRJNA219831,PRJNA219837
4327681:C->T	-30	1	1	LIN-2 (1)	Eastern_Asia (1)	South Korea (1)	PRJNA219781
4327683:G->A	-32	1	1	LIN-4 (1)	Eastern_Europe (1)	Russia (1)	ERR144565
4327698:A->G	-47	1	4	LIN-4 (4)	Eastern_Africa (4)	Malawai (4)	ERR036242,ERR161188,ERR176642,ERR181688
4327700:A->G	-49	1	1	LIN-3 (1)	Southern_Asia (1)	India (1)	PRJNA235785
4327706:G->T	-55	1	3	LIN-4 (3)	Eastern_Asia (3)	Malawi (3)	ERR176519,ERR176699,ERR181709
4327708:C->T	-57	1	31	Bovis (31)	Northern_Europe (31)	Ireland (31)	ERR125598,ERR125599,ERR125600,ERR125601,ERR125602,ERR125603,ERR125604,ERR125605,ERR125606,ERR125607,ERR125608,ERR125609,ERR125610,ERR125611,ERR125612,ERR125613,ERR125614,ERR125615,ERR125616,ERR125617,ERR125618,ERR125619,ERR125620,ERR125621,ERR125622,ERR125623,ERR125624,ERR125625,ERR125626,ERR125627,ERR125628
4327712:T->C	-61	1	3	LIN-1 (3)	Southern_Asia (3)	India (3)	PRJNA235633,PRJNA235672,PRJNA235673
4327724:A->G	-73	1	1	LIN-4 (1)	Southern_Afria (1)	South Africa (1)	PRJNA198185
