# Supplementary material for: Whole-Transcriptome and -Genome Analysis of Extensively Drug-Resistant Mycobacterium tuberculosis Clinical Isolates Identifies Downregulation of ethA as a Mechanism of Ethionamide Resistance
Source: Antimicrob Agents Chemother. 2017 Nov 22;61(12):e01461-17. doi: 10.1128/AAC.01461-17 (PMC5700317; doi:10.1128/AAC.01461-17)
Supplement: Supplemental material [file AAC.01461-17_zac012176746s5.xlsx]

## Sheet: Sheet1
Table S5: q-RT PCR primer seqeunces
Gene	Primer seqeunce
ethA_F	5'- TCG TCG TAG TTG TAG TAG CCG -3'
ethA_R	5'- CAG GCA TAT CCG GTT CCA CC -3'
ethR_F	5'- TCT ATT TCC CAT CCA AGG AAG CG -3'
ethR_R	5'- TCT CGA AGA ACA CGT TGA TCC C -3'
inhA_F	5'- CTA CGC GGA TGT GTC CAA GG -3'
inhA_R	5'- GTC ATC CAG TTG TAG GCC GG -3'
sigA_F	5'- CCT ACG CTA CGT GGT GGA TT -3'
sigA_R	5'- TGG ATT TCC AGC ACC TTC TC -3'
