# Supplementary material for: Whole-Transcriptome and -Genome Analysis of Extensively Drug-Resistant Mycobacterium tuberculosis Clinical Isolates Identifies Downregulation of ethA as a Mechanism of Ethionamide Resistance
Source: Antimicrob Agents Chemother. 2017 Nov 22;61(12):e01461-17. doi: 10.1128/AAC.01461-17 (PMC5700317; doi:10.1128/AAC.01461-17)
Supplement: Supplemental material [file AAC.01461-17_zac012176746s6.xlsx]

## Sheet: Sheet1
Table S6a: Description of plasmids used for the Dual-colour reporter assay
Plasmid	Description	Resistance marker
AYp5	4-1 site donor vector for multisite gateway cloning	Ampicillin
AYp335	pDE43-MEK-TetO.TagRFP destination vector with a constitutive TagRFP running off the Tet Operator	Kanamycin
AYp224	Entry vector for gateway cloning containing the mycobacterium codon optimized Emerald fluorophore in the 1-2 site	Ampicillin
AYp337	pEN23-rrnBT1.T4-32.T7 entry clone containing transcriptional terminator sites	Ampicillin
pLDW-DC1	ethA/ethR promoter WT FWD-Emerald-rrnBt1.T4-32.T7 expression clone created from AYp335 and a reaction with	Kanamycin
pLDW-DC2	ethA/ethR promoter MUT FWD-Emerald-rrnBt1.T4-32.T7 expression clone created from AYp335 and a reaction with AYp224, AYp337 and relevant BP reaction	Kanamycin
pLDW-DC3	ethA/ethR promoter WT REV-Emerald-rrnBt1.T4-32.T7 expression clone created from AYp335 and a reaction with	Kanamycin
pLDW-DC4	ethA/ethR promoter MUT REV-Emerald-rrnBt1.T4-32.T7 expression clone created from AYp335 and a reaction with	Kanamycin
Table S6b : Primer sequences used for generation of dual colour reporter plasmids
Region	Forward Primer	Reverse Primer
inhA WT	KM_P1 with attB 4 site 5' - GGGGACAACTTTGTATAGAAAAGTTGCTGGTCGAAGTGTGCTGAGTCACACCG - 3'	KM_P2 with attB1r site 5'- GGGGACTGCTTTTTTGTACAAACTTGCCCCGACAACCTATCGTCTCGCCG - 3'
inhA (g-17t)	KM_P1 with attB 4 site 5' - GGGGACAACTTTGTATAGAAAAGTTGCTGGTCGAAGTGTGCTGAGTCACACCG - 3'	KM_P5 with attB1r site 5'- GGGGACTGCTTTTTTGTACAAACTTGCCCCGACAACCTATCGTATCGCCG - 3'
ethA/ethR FWD WT/MUT	KM_P59 with attB 4 site 5' - GGGGACAACTTTGTATAGAAAAGTTGCCCGGAAACCTAGCGTGTACATG - 3'	KM_P60 with attB1r site 5'- GGGGACTGCTTTTTTGTACAAACTTGCCCTGGCAGCTTACTACGTGTC - 3'
ethA/ethR REV WT	KM_P62 with attB 4 site 5' - GGGGACAACTTTGTATAGAAAAGTTGCCGAAGTAGAACGTCGGCCTC - 3'	KM_P61 with attB1r site 5'- GGGGACTGCTTTTTTGTACAAACTTGCGGATCCACGCTATCAACGTAATG - 3'
ethA/ethR REV MUT	KM_P62 with attB 4 site 5' - GGGGACAACTTTGTATAGAAAAGTTGCCGAAGTAGAACGTCGGCCTC - 3'	KM_P63 with attB1r site 5'- GGGGACTGCTTTTTTGTACAAACTTGCGGATCCACGCCATCAACGTAATG - 3'
